# Supplementary material for: A SlMYB78‐regulated bifunctional gene cluster for phenolamide and salicylic acid biosynthesis during tomato domestication, reducing disease resistance
Source: J Integr Plant Biol. 2025 Mar 28;67(7):1947–64. doi: 10.1111/jipb.13899 (PMC12225020; doi:10.1111/jipb.13899)
Supplement: Supplementary file 2 — Table S1. Summary of the sampled collection of tomato Table S2. Multiple reaction monitoring (MRM) transitions analysis of phenolamides in tomato. Table S3. The protein sequences used for phylogenetic analyses Table S4. Detailed information on the frequences of the two haplotypes Table S5. Transcription factors identified by gene co‐expression analysis of SlEPS1 Table S6. Genomic locations of gene cluster members in different species Table S7. Primers used in this study [file JIPB-67-1947-s001.xlsx]

## Sheet: Table S1
Table S1. Summary of the sampled collection of tomato.
Individual code	Name	Group	Categories	TGRC	PI CGN#	EA #	Botanical variety	Origin	Province/Site	Longitude	Latitude
TS-1	VF-36	BIG	Vintage Processing	LA0490	-	-	S. lycopersicum	United States		-98.01	38.14
TS-2	Moneymaker	BIG	Vintage Fresh Market	LA2706	-	-	S. lycopersicum	England		-0.49	52.17
TS-3#	M-82	BIG	Modern Processing	LA3475	-	-	S. lycopersicum	Israel		35.05	31.4
TS-4	Hawaii 7998	BIG	Inbreed line	LA3856	-	-	S. lycopersicum
TS-6	San Marzano	BIG	Vintage Processing	LA3008	-	-	S. lycopersicum	Italy		14.67	4117
TS-7	Micro-Tom	BIG	Modern Fresh Market	LA3911	-	-	S. lycopersicum	United States		-100.7	41.54
TS-8#	E-6203	BIG	Modern Processing	LA4024	-	-	S. lycopersicum	United States		-96.14	37.89
TS-9	Ailsa Craig	BIG	Vintage Fresh Market	LA2838A	-	-	S. lycopersicum	England
TS-10	Marglobe	BIG	Vintage Fresh Market	LA0502	-	-	S. lycopersicum	United States		-98.13	35.26
TS-11	KR2	BIG	Modern Fresh Market	-	-	-	S. lycopersicum
TS-12	yoku improvement	BIG	Modern Fresh Market	-	-	-	S. lycopersicum
TS-13	Pime-Bruce	CER	Wild species	-	-	-	S. pimpinellifolium
TS-15		PIM	Wild species	LA2093	-	-	S. pimpinellifolium	Ecuador	El Oro	-79.8881	-3.628056,
TS-16		PIM	Wild species	LA1246	PI365912	-	S. pimpinellifolium	Ecuador	Loja	-79.360000	-3.990000
TS-17	Culebras	PIM	Wild species	LA0373	-	-	S. pimpinellifolium	Peru	Ancash	-78.230000	-9.940000
TS-18		PIM	Wild species	LA1579	-	-	S. pimpinellifolium	Peru	Lambayeque	-79.870000	-6.590000
TS-19		PIM	Wild species	LA1589	PI407545	EA01467	S. pimpinellifolium	Peru	La Libertad	-78.740000	-8.390000
TS-21		PIM	Wild species	LA1375	PI365967	-	S. pimpinellifolium	Peru	Lima	-76.402500	-13.074722
TS-22	Pisiquillo	PIM	Wild species	LA1269	PI365957	-	S. pimpinellifolium	Peru	Lima	-77.108333	-11.475000
TS-23	EI Pinon, Asia	PIM	Wild species	LA1521	-	-	S. pimpinellifolium	Peru	Lima	-76.505278	-12.764722
TS-24		PIM	Wild species	-	-	-	S. pimpinellifolium
TS-25	Clémentine	CER	cultivar	-	-	-	S. lycopersicum var cerasiforme
TS-26		CER	cultivar	-	-	-	S. lycopersicum var cerasiforme	Argentina		-65.11	-35.19
TS-27	N135 Green Gage	CER	cultivar	-	-	-	S. lycopersicum var cerasiforme	Deutchland		10.38	51.09
TS-28	N 347 Yablochnyi	CER		-	-	-	S. lycopersicum var cerasiforme	Mexico		-100.38	25.97
TS-29		CER	cultivar	-	-	-	S. lycopersicum var cerasiforme	India		79.25	22.77
TS-30		CER	Wild species	LA1204	-	-	S. lycopersicum var cerasiforme	Guatemala	Quetzaltenango	-91.38	14.92
TS-33		CER	Wild species	LA2137	-	-	S. lycopersicum var cerasiforme	Ecuador	Morona-Santiago	-77.96	-2.59
TS-34		CER	Wild species	LA2675	-	-	S. lycopersicum var cerasiforme	Peru	Puno	-70.460556	-13.636944
TS-35	tomate Richters	CER	uncertain	-	-	-	S. lycopersicum var cerasiforme
TS-36		CER	cultivar	-	PI187002-1	-	S. lycopersicum var cerasiforme	Guatemala		-92.38	15.92
TS-37	L. pimpinellifolium atypique, site 10 (F300045)	CER	Wild Species	-	-	-	S. lycopersicum var cerasiforme	Peru		-72.82	-14.1
TS-38		CER	cultivar	-	PI129088	-	S. lycopersicum var cerasiforme	Colombia		-73.17	3.90
TS-39	Cerise Gold	CER	cultivar	-	-	-	S. lycopersicum var cerasiforme
TS-40	Cerise VFNT	CER	cultivar	-	-	-	S. lycopersicum var cerasiforme
TS-42		BIG	Processing tomato	-	PI345565	EA05808	S. lycopersicum	Russia		100.93	66.26
TS-44	A pera abruzzese	BIG	Landrace	-	-	-		Italy		15.44	41.64
TS-45#		BIG	Processing tomato	-	PI303718	EA05578	S. lycopersicum	United States		-107.31	38.24
TS-46		BIG	Processing tomato	-	-	EA01237		unknown
TS-47		BIG	Processing tomato	-	-	EA01960	S. lycopersicum	Russia		96.20	64.96
TS-48	Mexico City	BIG	Landrace/Latin American cultivar	LA0146	-	-	S. lycopersicum	Mexico	Mercado	-89.62	20.98
TS-49	Earliana	BIG	Vintage Processing	LA3238	-	-	S. lycopersicum	United States		-106.36	33.81
TS-50		PIM	Wild species	LA0417	-	EA00565	S. pimpinellifolium	Ecuador	Guayas	-79.916667	-2.733333
TS-53		CER	Wild species	LA2095	-	-	S. lycopersicum var cerasiforme	Ecuador	Loja	-79.646111	-3.935278
TS-54	cerise rose	CER	cultivar	-	-	-	S. lycopersicum var cerasiforme
TS-55		BIG		-	-	EA00448		Unknown
TS-56		CER	Wild species	LA1320	PI365923	-	S. lycopersicum var cerasiforme	Peru		-72.616667	-13.550000
TS-57		CER	Wild species	LA1307	PI378998	-	S. lycopersicum var cerasiforme	Peru	Ayacucho	73.791667	-12.616667
TS-58		BIG	Processing tomato	-	-	EA03577	S. lycopersicum	Russia		97.24	69.27
TS-59#		BIG	Processing tomato	-	-	EA02898		Bulgaria		24.63	43.2
TS-61	Huayvaruni	CER	Wild species	LA2670	-	-	S. lycopersicum var cerasiforme	Peru	Puno	-69.025000	-14.100000
TS-62		CER		-	-	EA02959		Argentina		-65.09	-32.23
TS-63		CER		-	-	-
TS-64		CER	Cocktail tomato	-	-	EA03525		Russia		99.17	61.65
TS-65		CER	Wild species	LA1482	-	-	S. lycopersicum var cerasiforme	Malaysia		116.91	5.41
TS-66	H707	CER	Wild species	LA1388	PI379009	-	S. lycopersicum var cerasiforme	Peru	Junin	-75.350000	-11.116667
TS-67		CER	Cocktail tomato	-	-	EA02304		EL SALVADOR		-88.85	13.73
TS-68	Chiclayo	BIG	Latin American cultivar	LA0395	-	-	S. lycopersicum	Peru	Lambayeque	-79.850000	-6.766667
TS-69	Huachinango	BIG	Latin American cultivar	LA1459	-	-	S. lycopersicum	Mexico		-103.45	23.28
TS-70	Pyriforme	CER	cultivar	-	-	-	S. lycopersicum var cerasiforme
TS-71	Ohmiya SunCerise	CER	cultivar	-	-	-	S. lycopersicum var cerasiforme
TS-72	Principe Borghese	CER	Vintage cultivar	-	-	-		Italy		12.60	42.81
TS-74	N 739	BIG	Fresh Market	-	-	-	S. lycopersicum	Peru		-77.85	-6.89
TS-75	Poire jaune	CER	cultivar	-	-	-	S. lycopersicum var cerasiforme
TS-76		BIG	Processing tomato	-	-	EA01230		Unknown
TS-77	Atacames	PIM	Wild species	LA1237	PI365910	-	S. pimpinellifolium	Ecuador	Esmeraldas	79.850000	0.866667
TS-78#		BIG	Processing tomato	-	-	EA02895	S. lycopersicum	Russia		101.11	63.15
TS-82		BIG	Processing tomato	-	-	EA03274		Spain		-3.33	39.75
TS-83*		CER	cultivar	-	-	EA01953	S. lycopersicum var cerasiforme	ZAIRE		13.56	-6.61
TS-84		CER		-	-	-
TS-85#		BIG		-	-	-
TS-86		BIG		-	-	EA01684		Italy		13.89	42.51
TS-88		BIG	Cocktail tomato	-	-	EA01804	S. lycopersicum	Italy		15.48	41.78
TS-89		BIG	Processing tomato	-	-	EA01185		Unknown
TS-90		BIG	Cocktail tomato	-	-	EA02753	S. lycopersicum	Russia		104.34	61.93
TS-91	N 2759 Enano	CER	cultivar	-	-	-	S. lycopersicum var cerasiforme	Argentina		-65.91	-36.09
TS-92	Punto Cuatro	PIM	Wild species	LA1582	PI407539	-	S. pimpinellifolium	Peru	Lambayeque	-79.733333	-6.150000
TS-94	Farthest North	CER	cultivar	-	-	-	S. lycopersicum var cerasiforme	France		2.47	46.58
TS-95	Moneymaker	BIG	Fresh Market	-	-	-	S. lycopersicum
TS-96		CER	Wild species	LA1456	-	-	S. lycopersicum var cerasiforme	Mexico	Vera Cruz	-96.133333	19.166667
TS-97	Tiny tim	CER		LA0154	-	-	S. lycopersicum var cerasiforme	France		3.47	46.98
TS-98	Gold Nugget	CER	cultivar	LA4355	-	-	S. lycopersicum var cerasiforme	United States		-99.44	39.39
TS-99	Celsior	CER		-	-	-	S. lycopersicum var cerasiforme
TS-100		BIG	Processing	-	-	EA03456	S. lycopersicum	Italy		13.15	43.44
TS-103		BIG		-	-	EA00389	S. lycopersicum	Unknown
TS-104		BIG	Processing tomato	-	-	EA01756	S. lycopersicum	Italy		10.23	41.56
TS-105		CER	Wild species	-	-	EA01448	S. lycopersicum var cerasiforme	Costa Rica		-83.94	10.56
TS-106		CER	cultivar	-	-	-	S. lycopersicum var cerasiforme	Costa Rica		-84.62	10.30
TS-108#	Puno I	BIG	Processing tomato	-	-	EA01989	S. lycopersicum	Peru		-78.42	-7.83
TS-109		CER	Cocktail tomato	-	-	EA02660
TS-110		BIG		-	PI93302	EA04243	S. lycopersicum	CHINA		109.51	36.46
TS-111		BIG	Processing tomato	-	-	EA01270		Unknown
TS-112		BIG	Processing tomato	-	-	EA03083	S. lycopersicum	Russia		99.72	63.86
TS-113		BIG	Processing tomato	-	-	EA01198		Unknown
TS-114		BIG	Processing tomato	-	-	EA01982	S. lycopersicum	Russia		97.06	63.35
TS-115		BIG	Processing tomato	-	-	EA03426		unknown
TS-116	N1565	CER	cultivar	-	-	-	S. lycopersicum var cerasiforme	Peru		-78.033333	-8.516667
TS-118	Santa Cruz, Galapagos	CER	Latin American cultivar;Wild species	LA0292	-	-	S. lycopersicum var cerasiforme	Ecuador	Galapagos Islands	-80.10	-2.78
TS-119*	Wva 106	CER	Wild species	-	-	-	S. lycopersicum var cerasiforme	France		3.74	45.98
TS-120		CER		-	-	EA01356		unknown
TS-121	NC EBR-6	BIG	Modern Fresh Market	LA3846	-	-	S. lycopersicum	United States		-96.55	30.46
TS-122	Rutgers	BIG	Vintage Fresh Market	LA1090	-	-	S. lycopersicum	United States		-96.83	33.34
TS-123	Trujillo	PIM	Wild species	LA0722	-	-	S. pimpinellifolium	Peru	La Libertad	-79.033333	-8.116667
TS-125		BIG	Processing tomato	-	-	EA00422		Unknown
TS-128	Pearson	BIG	Vintage Processing	LA0012	-	-	S. lycopersicum	United States		-95.83	32.34
TS-129	Moyobamba	CER	Latin American cultivar; Wild species	LA2845	-	-	S. lycopersicum var cerasiforme	Peru	San Martin	-76.966667	-6.050000
TS-130	Severianin	BIG	Modern Fresh Market	LA2413	-	-	S. lycopersicum	Russia
TS-131*	Cuba Plum	CER	cultivar	LA1162	-	-	S. lycopersicum var cerasiforme	Cuba	un	-79.55	22.13
TS-132	Primabel	BIG	Vintage Fresh Market	LA3903	-	-	S. lycopersicum	France
TS-133#	Peto95-43	BIG	Modern Processing	LA3528	-	-	S. lycopersicum	United States
TS-134	La Estancilla	CER	Wild species	LA1429	-	-	S. lycopersicum var cerasiforme	Ecuador	Manabi	-80.233333	-0.816667
TS-135	Hacienda Rosario	BIG	Landrace/Latin American cultivar	LA0466	PI 258469	-	S. lycopersicum	Chile	Arica and Parinacota	-70.150000	-18.416667
TS-136	Vito	BIG		-	-	-		Italy
TS-137	Spagnoletta	BIG	Landrace	-	-	-		Italy
TS-138	Malintka 101	CER	cultivar	-	-	-		Italy		12.69	42.89
TS-140	149-77	BIG	cultivar	-	-	-		Italy
TS-141	Saladette	BIG	cultivar	-	-	-		Italy
TS-142	Roma	BIG	Vintage cultivar	-	-	-		Italy
TS-143	Florida 7547	BIG	Modern Fresh Market	LA4025	-	-	S. lycopersicum	United States
TS-144	Pichilingue	PIM	Wild species	LA0411	PI251319	-	S. pimpinellifolium	Ecuador	Los Rios	-79.483333	-1.100000
TS-145	Tumbes south	PIM	Wild species	LA1617	-	-	S. pimpinellifolium	Peru	Tumbes	-80.466667	-3.566667
TS-147#		BIG		-	-	-
TS-148	Pfacchayoc	CER	Wild species	LA1323	PI365924	-	S. lycopersicum var cerasiforme	Peru	Cusco	-72.366667	-13.116667
TS-151	T-5	BIG	Modern Fresh Market	LA2399	-	-	S. lycopersicum	United States
TS-152	Santa Cruz B	BIG	Landrace/Latin American cultivar	LA1021	-	-	S. lycopersicum	Brazil	Sao Paulo
TS-153	Xol Languna	BIG	Landrace/Latin American cultivar	LA1544	-	-	S. lycopersicum	Mexico	Campeche
TS-154	Muna	CER	Wild species	LA1623	-	-	S. lycopersicum var cerasiforme	Mexico	Yucatan	-88.92	20.79
TS-155	Condine Red	BIG	Vintage Fresh Market,Monogenic	LA0533	-	-	S. lycopersicum	Germany
TS-157		BIG	Processing tomato	-	-	EA03648	S. lycopersicum	Russia
TS-158	PE-67	CER	Wild species	LA2626	-	EA01541	S. lycopersicum var cerasiforme	Peru	Cusco	-72.7167	-12.866667
TS-159		BIG	Processing tomato	-	-	EA03028		Russia
TS-160		BIG	Processing tomato	-	-	EA03533	S. lycopersicum	Russia
TS-161		BIG	Processing tomato	-	-	EA02586	S. lycopersicum	Russia
TS-162#		BIG	Processing tomato	-	-	EA03463	S. lycopersicum	Azerbaijan
TS-163	Marmande	BIG	Vintage Fresh Market	LA1504	-	-	S. lycopersicum	France
TS-165	Veracruz	CER	Latin American cultivar	LA1218	-	-	S. lycopersicum var cerasiforme	Mexico	Vera Cruz	-96.12	18.67
TS-166	Piura	BIG	Landrace/Latin American cultivar	LA0404	-	-	S. lycopersicum	Peru	Piura
TS-167	Tegucigalpa	BIG	Landrace/Latin American cultivar	LA0147	-	-	S. lycopersicum	Honduras	Tegucigalpa mercado
TS-168#	Da appendere	BIG	Landrace	-	-	-		Italy
TS-169	Cuor di bue di Albenga	BIG	Landrace	-	-	-		Italy
TS-170	Cuor di bue	BIG	Landrace	-	-	-		Italy
TS-171#	UC-82	BIG	Modern Processing	LA1706	-	-	S. lycopersicum	United States
TS-172		BIG	Processing tomato	-	PI280060	EA05480	S. lycopersicum	Canada
TS-174		BIG	Processing tomato	-	-	EA00304		Unknown
TS-175		BIG	Processing tomato	-	-	EA03586	S. lycopersicum	Russia
TS-176		BIG	Processing tomato	-	-	EA02669		Tunisia
TS-177		BIG	Processing tomato	-	-	EA01155		Unknown
TS-178		BIG	Processing tomato	-	PI513036	EA06485	S. lycopersicum	Spain
TS-179		BIG	Processing tomato	-	-	EA01027		Unknown
TS-180		BIG	Processing tomato	-	-	EA02728		Russia
TS-181		CER	Wild species	LA1457	-	EA01438	S. lycopersicum var cerasiforme	Mexico		-97.400000	18.466667
TS-182	Corral Quemado	PIM	Wild species	LA2183	-	-	S. pimpinellifolium	Peru	Amazonas	-78.670000	-5.740000
TS-183		BIG	Processing tomato	-	-	EA02764		Germany
TS-184†	Tarapoto	BIG		LA2283	-	-	S. lycopersicum	Peru	San Martin	-76.360000	-6.487778
TS-185	B-L-35	BIG	Vintage Fresh Market	LA4347	-	-	S. lycopersicum	Spain	Mallorca
TS-186#	Rowpac	BIG	Modern Processing	LA3214	-	-	S. lycopersicum	United States
TS-187	Monplaisir	CER	cultivar	-	-	-	S. lycopersicum var cerasiforme
TS-189	Nagcarlang	CER	cultivar	-	-	-		Philippines		120.87	14.17
TS-190#	Santa Chiara	BIG	cultivar	-	-	-		Italy
TS-191	Francescano	BIG	Landrace	-	-	-		Italy
TS-192	Severianin	BIG	Vintage cultivar	-	-	-		Russia
TS-193	Pantano dArdea	BIG	Landrace	-	-	-		Italy
TS-194		BIG		-	-	-
TS-196	N020212	BIG	Processing tomato	-	-	EA00240		unknown
TS-197	Libanese	BIG	Landrace	-	-	-		Libanon
TS-198		BIG		-	-	EA00512
TS-201	San Salvador	BIG	Landrace/Latin American cultivar	LA1210	-	-	S. lycopersicum	El Salvador	San Salvador
TS-202		CER	Latin American cultivar	LA2402	-	-	S. lycopersicum var cerasiforme	Brazil	Santa Catarina	-48.550000	-27.600000
TS-203	Bell pepper-like	BIG	Landrace	-	-	-		Italy
TS-204	Florida 7060	BIG	Modern Fresh Market	LA3840	-	-	S. lycopersicum	United States
TS-205	8 bis	CER	cultivar	-	-	-	S. lycopersicum var cerasiforme
TS-206	Prince Borghese	BIG	Vintage Fresh Market	LA0089	-	-	S. lycopersicum	Italy
TS-209	Da serbo	CER	landrace	-	-	-		Italy		11.30	43.79
TS-210	NC 265-1 (93)-3-3	BIG	Modern Fresh Market	LA3625	-	-	S. lycopersicum	United States
TS-211	NC 84173	BIG	Modern Fresh Market	LA4354	-	-	S. lycopersicum	United States
TS-212	Flora-Dade	BIG	Modern Fresh Market	LA3242	-	-	S. lycopersicum	United States
TS-215	Vrbikanske Nizke	BIG	cultivar	-	-	-		Bulgaria/Italy
TS-218	Santa Clara 5800	BIG	cultivar	-	-	-		Brasil
TS-219	Mobalcon	CER	landrace	-	-	-		Greece		22.59	39.49
TS-220	Barnaulski Konservnyi	BIG	cultivar	-	-	-		Russia
TS-221	Jalapa	CER	Wild species	LA1569	-	-	S. lycopersicum var cerasiforme	Mexico	Vera Cruz	-96.15	18.71
TS-222	Wva 700	PIM	Wild species	-	-	-	S. pimpinellifolium
TS-226	Microtom	BIG	cultivar	-	-	-	S. lycopersicum	France
TS-227	Atom	CER	cultivar	-	-	-	S. lycopersicum var cerasiforme
TS-228#	M-82	BIG	cultivar	-	-	-	S. lycopersicum
TS-231	L 285	CER	cultivar	-	-	-	S. lycopersicum var cerasiforme
TS-233		CER	Latin American cultivar	LA1218	-	EA00602	S. lycopersicum var cerasiforme	Mexico	Vera Cruz	-96.21	18.73
TS-236		BIG	Processing tomato	-	-	EA02732		Russian federation
TS-238	Macas	CER	Wild species	LA1228	PI379047	-	S. lycopersicum var cerasiforme	Ecuador	Morona-Santiago	-78.030000	-2.170000
TS-239	NC EBR-5	BIG	Modern Fresh Market	LA3845	-	-	S. lycopersicum	United States
TS-240	Arroyo Rico	CER	Wild species	LA3136	-	-	S. lycopersicum var cerasiforme	Cuba	Holguin	-75.87	20.77
TS-242	Ayacucho	BIG	Latin American cultivar	LA0134C	-	-	S. lycopersicum	Peru	Ayacucho	-74.223889	-13.158333
TS-244	Santa Marta	PIM	Wild species	LA1578	-	-	S. pimpinellifolium	Peru	La Libertad	-79.5833	-7.33333
TS-245#		BIG	Processing tomato	-	-	EA03126	S. lycopersicum	CZECH REPUBLIC
TS-246		BIG	Processing tomato	-	-	EA00983		Unknown
TS-247	N 795 Pescio	CER	cultivar	-	-	-	S. lycopersicum var cerasiforme	Peru		-72.72	-13.65
TS-248		CER		-	-	-
TS-249	Merida	BIG	Landrace/Latin American cultivar	LA1462	-	-	S. lycopersicum	Mexico
TS-250		CER		-	-	EA03539		Russia		99.59	61.98
TS-252		CER	cocktail tomato	-	-	EA01802		Italy		12.05	43.57
TS-253#	Heinz 1706-BG	BIG	Modern Processing	LA4345	-	-	S. lycopersicum	United States
TS-254		CER		-	-	EA02979
TS-255		BIG	Processing tomato	-	-	EA03002		Russian federation
TS-256		BIG	Latin American cultivar	LA2260		EA00744	S. lycopersicum	Peru	San Martin	-76.819167	-6.222778
TS-258	Minibel	CER	cultivar	-	-	-	S. lycopersicum var cerasiforme
TS-259		BIG	Processing tomato	-	-	EA01712		Italy
TS-261*		BIG	Wild species	LA1511	-	EA01444	S. lycopersicum	Brazil	Minas Gerais	-44.233333	-19.450000
TS-263#	Rio Grande	BIG	Processing tomato	LA3343	-	-	S. lycopersicum	United States
TS-264	King Humbert #1	BIG	Vintage Fresh Market	LA0025	-	-	S. lycopersicum	Italy
TS-266	Santo Tome	PIM	Wild species	LA1478	-	-	S. pimpinellifolium	Peru	Piura	-80.083333	-5.216667
TS-268		BIG	cultivar	-	-	EA01915	S. lycopersicum	Unknown
TS-269	Canestrino	BIG	Landrace	-	-	-		Italy
TS-270		BIG		-	-	EA03174		Bulgaria
TS-271	Linosa	CER	landrace	-	-	-		Italy		13.05	43.55
TS-272#		BIG	Processing tomato	-	-	EA06878		unknown
TS-273	PE-63	CER	Wild species	LA2640	-	EA01545	S. lycopersicum var cerasiforme	Peru	Apurimac	-72.908333	-13.641667
TS-275		BIG	Processing tomato	-	-	EA01049		unknown
TS-278	Early Santa Clara	BIG	Vintage Processing	LA0517	-	-	S. lycopersicum	United States
TS-280	Cerise du sud ouest N 2	CER	Wild species	-	-	-	S. lycopersicum var cerasiforme
TS-281	San Martin de Pangoa	CER	Wild species	LA1286	PI365920	-	S. lycopersicum var cerasiforme	Peru	Junin	-74.466667	-11.166667
TS-283	Cisterno	CER	cultivar	-	-	-	S. lycopersicum var cerasiforme
TS-284	Cerazjnho	CER	landrace	-	-	-		Brasil		-53.01	-10.85
TS-286	Allungato piccolo	CER	landrace	-	-	-		Brasil		-52.51	-10.90
TS-288		BIG	Processing tomato	-	-	EA04236	S. lycopersicum	CHINA
TS-290	N 2257 Dikorastushii...	CER	cultivar	-	-	-	S. lycopersicum var cerasiforme	Peru		-77.033333	-7.516667
TS-292#		BIG	Processing tomato	-	-	EA06902	S. lycopersicum	unknown
TS-294	N 933	CER	cultivar	-	-	-	S. lycopersicum var cerasiforme	Uzbekistan		63.14	41.79
TS-296	Droplet	BIG		-	-	-	S. lycopersicum
TS-298	San Francisco	CER	Wild species	LA2308	-	-	S. lycopersicum var cerasiforme	Peru	San Martin	-76.333333	-6.733333
TS-299	Bomboiza	CER	Wild species	LA2131	-	-	S. lycopersicum var cerasiforme	Ecuador	Zamora-Chinchipe	-78.555278	-3.454444
TS-300	Tena	CER	Wild species	LA1231	PI379049	-	S. lycopersicum var cerasiforme	Ecuador	Napo	-77.816667	-0.983333
TS-301	Santa Cruz near Shintuyo	CER	Wild species	LA2688	-	-	S. lycopersicum var cerasiforme	Peru	Madre de Dios	-71.301111	-12.678333
TS-302	Upper Parana	CER	Wild species	LA1543	-	-	S. lycopersicum var cerasiforme	Brazil		-52.01	-11.85
TS-303	Los Banos	CER	Wild species	LA1461	-	-	S. lycopersicum var cerasiforme	Phillipines	Los Banos	121.233333	14.150000
TS-400		BIG	inbred line	-	-	-	S. lycopersicum	China
TS-401		BIG	inbred line	-	-	-	S. lycopersicum	China
TS-415		PIM	Wild species	LA1596	PI407552	-	S. pimpinellifolium	Peru	Ancash	-78.566667	-8.925000
TS-416		PIM	Wild species	LA1847	-	-	S. pimpinellifolium
TS-418		PIM	Wild species	LA2147	-	-	S. pimpinellifolium	Peru	Cajamarca	-78.983333	-7.200000
TS-419		PIM	Wild species	LA2173	-	-	S. pimpinellifolium	Peru	Cajamarca	-78.78	-6.46
TS-420		PIM	Wild species	LA2184	-	-	S. pimpinellifolium	Peru	Amazonas	-78.5506	-5.587500
TS-425		PIM	Wild species	-	PI126925	-	S. pimpinellifolium	Peru		-72.82	-15.73
TS-428*		CER	cultivar	-	PI126953	-	S. lycopersicum var cerasiforme	Peru		-75.4	-9.58
TS-430*	BL 587-S	CER	cultivar	-	PI127807	-	S. lycopersicum var cerasiforme	Peru		-72.791667	-12.616667
TS-432		PIM	Wild species	-	PI270449	-	S. pimpinellifolium	Mexico		-102.38	23.97
TS-433		PIM	Wild species	-	PI370093	-	S. pimpinellifolium	Canada		-101.55	57.77
TS-450	my	CER	cultivar				S. lycopersicum var cerasiforme
TS-501	Amish Salad	BIG					S. lycopersicum
TS-503	Black	BIG					S. lycopersicum
TS-505	Brandywine	BIG					S. lycopersicum
TS-506	Chadwick Cherry	CER					S. lycopersicum var cerasiforme
TS-507	Cherokee Purple	BIG					S. lycopersicum
TS-508	Cherry Roma	CER					S. lycopersicum var cerasiforme
TS-509	Clear Pink Slicer	BIG					S. lycopersicum
TS-510	Costoluto Genovese	BIG					S. lycopersicum
TS-512	Czech Bush Red	BIG					S. lycopersicum
TS-513	Dixie Golden Giant	BIG					S. lycopersicum
TS-514	Early Red Chief	BIG					S. lycopersicum
TS-515	Garden Peach	BIG					S. lycopersicum
TS-516	German Head	BIG					S. lycopersicum
TS-517	German Queen	BIG					S. lycopersicum
TS-519	Giant Oxheart	BIG					S. lycopersicum
TS-520	Glacier	BIG					S. lycopersicum
TS-522	Gulf State Market	BIG					S. lycopersicum
TS-523	Hillbilly	BIG					S. lycopersicum
TS-524	Japanese Black Trifele	BIG					S. lycopersicum
TS-525	Kentucky Beefsteak	BIG					S. lycopersicum
TS-528	Lemon Drop	CER					S. lycopersicum var cerasiforme
TS-530	Livingston's Golden Queen	BIG					S. lycopersicum
TS-531	Livingston's Stone	BIG					S. lycopersicum
TS-532	Maglia Rosa Cherry	CER					S. lycopersicum var cerasiforme
TS-533	Marmande VFA	BIG					S. lycopersicum
TS-534	Martian Giant	BIG					S. lycopersicum
TS-535	Matina	BIG					S. lycopersicum
TS-536	Matt's Wild Cherry	CER					S. lycopersicum var cerasiforme
TS-537	Mexico Midget	CER					S. lycopersicum var cerasiforme
TS-538	Micado Violettor	BIG					S. lycopersicum
TS-539	Mr. Stripey	BIG					S. lycopersicum
TS-540	Nyagous	BIG					S. lycopersicum
TS-541	Oaxacan Pink	BIG					S. lycopersicum
TS-542	Old Brooks	BIG					S. lycopersicum
TS-544	Oregon Spring Bush	BIG					S. lycopersicum
TS-545	Peacevine Cherry	CER					S. lycopersicum var cerasiforme
TS-546	Peron Sprayless	BIG					S. lycopersicum
TS-547	Ponderosa Pink	BIG					S. lycopersicum
TS-548	Ponderosa Red	BIG					S. lycopersicum
TS-549	Porter	BIG					S. lycopersicum
TS-550	Red Calabash	BIG					S. lycopersicum
TS-551	Red House Free Standing	BIG					S. lycopersicum
TS-554	Santiam	BIG					S. lycopersicum
TS-555	Skorospelka Red	BIG					S. lycopersicum
TS-556	St. Pierre	BIG					S. lycopersicum
TS-557	Stupice	BIG					S. lycopersicum
TS-558	Sunray	BIG					S. lycopersicum
TS-559	Super Sioux	BIG					S. lycopersicum
TS-560	Thai Pink Cherry	CER					S. lycopersicum var cerasiforme
TS-561	Thessaloniki	BIG					S. lycopersicum
TS-562	Three Sisters	BIG					S. lycopersicum
TS-563	Tigerella Orange	BIG					S. lycopersicum
TS-564	Tommy Toe	CER					S. lycopersicum var cerasiforme
TS-565	Valencia	BIG					S. lycopersicum
TS-566	Watermelon Beefsteak	BIG					S. lycopersicum
TS-568	Yellow Perfection	BIG					S. lycopersicum
TS-569	Zapotec	BIG					S. lycopersicum
TS-572	Andrew Rahart's Jumbo Red	BIG					S. lycopersicum
TS-573	Anna Russian	BIG					S. lycopersicum
TS-574	Arkansas Traveler	BIG					S. lycopersicum
TS-575	Azoychka Russian	BIG					S. lycopersicum
TS-577	Black Brandywine	BIG					S. lycopersicum
TS-579	Black Prince	BIG					S. lycopersicum
TS-580	Black Sea Man	BIG					S. lycopersicum
TS-582	Brown Berry	CER					S. lycopersicum var cerasiforme
TS-584	Caro Rich	BIG					S. lycopersicum
TS-585	Chocolate Cherry	CER					S. lycopersicum var cerasiforme
TS-586	Christmas Grapes	BIG					S. lycopersicum
TS-587	Double Rich	BIG					S. lycopersicum
TS-588	Dr. Wyche's Yellow	BIG					S. lycopersicum
TS-589	Druzba	BIG					S. lycopersicum
TS-590	Gardener's Delight	CER					S. lycopersicum var cerasiforme
TS-591	Georgia Streak	BIG					S. lycopersicum
TS-592	German Johnson Pink	BIG					S. lycopersicum
TS-593	German Red Strawberry	BIG					S. lycopersicum
TS-594	Gold Currant	CER					S. lycopersicum var cerasiforme
TS-595	Golden Jubilee	BIG					S. lycopersicum
TS-596	Golden Ponderosa	BIG					S. lycopersicum
TS-597	Great White Beefsteak	BIG					S. lycopersicum
TS-598	Green Grape	CER					S. lycopersicum var cerasiforme
TS-599	Jaune Flammee	BIG					S. lycopersicum
TS-600	Kellogg's Breakfast	BIG					S. lycopersicum
TS-602	Lillian's Yellow Heirloom	BIG					S. lycopersicum
TS-604	Mule Team	BIG					S. lycopersicum
TS-605	Old German	BIG					S. lycopersicum
TS-606	Omar's Lebanese	BIG					S. lycopersicum
TS-607	Orange Strawberry	BIG					S. lycopersicum
TS-609	Pineapple	BIG					S. lycopersicum
TS-611	Prize of the Trials Cherry	BIG					S. lycopersicum
TS-612	Prudens Purple	BIG					S. lycopersicum
TS-613	Rainbow	BIG					S. lycopersicum
TS-614	Red Currant	CER					S. lycopersicum var cerasiforme
TS-615	Red Fig Tomato	CER					S. lycopersicum var cerasiforme
TS-616	Red Star	BIG					S. lycopersicum
TS-617	Red Zebra	BIG					S. lycopersicum
TS-618	Riesentraube	CER					S. lycopersicum var cerasiforme
TS-619	Silvery Fir Tree	BIG					S. lycopersicum
TS-620	Snowberry	BIG					S. lycopersicum
TS-621	Soldacki	BIG					S. lycopersicum
TS-622	Sub-Arctic Plenty	BIG					S. lycopersicum
TS-623	Sugar Lump	CER					S. lycopersicum var cerasiforme
TS-624	Vintage Wine	BIG					S. lycopersicum
TS-625	Wapsipinicon Peach	BIG					S. lycopersicum
TS-627	Yellow Brandywine	BIG					S. lycopersicum
TS-628	Yellow Cherry	CER					S. lycopersicum var cerasiforme
TS-629	Yellow Pear	BIG					S. lycopersicum
TS-630	Florida47	BIG					S. lycopersicum
TS-631	Celebrity VFFNTA Hybrid	BIG	F1				S. lycopersicum
TS-632	Mountain Spring VFF Hybrid	BIG	F1				S. lycopersicum
TS-633	Bush Early Girl VFFNT Hybrid	BIG	F1				S. lycopersicum
TS-634	BHN 589 VFFT Hybrid	BIG	F1				S. lycopersicum
TS-635	Tasti-Lee VFFF Hybrid	BIG	F1				S. lycopersicum
TS-636	Better Boy Hybrid	BIG	F1				S. lycopersicum
TS-637	Better Bush VFN Hybrid	BIG	F1				S. lycopersicum
TS-638	Solar Fire VFFF Hybrid	BIG	F1				S. lycopersicum
TS-640	FL8059	BIG					S. lycopersicum
TS-641	Cuore_de_Toro	BIG					S. lycopersicum
TS-642	John_Baer	BIG					S. lycopersicum
TS-643	Livingstons_Paragon	BIG					S. lycopersicum
TS-644	Moonglow	BIG					S. lycopersicum
TS-646	Persimmon_Orange	BIG					S. lycopersicum
TS-647	Red_Alert	BIG					S. lycopersicum
TS-649	Wins_All	BIG					S. lycopersicum
TS-650	Bear_Creek	BIG					S. lycopersicum
TS-651	Isis_Candy	CER					S. lycopersicum var cerasiforme
TS-652	Jelly_Bean_Hybrid	CER	F1				S. lycopersicum var cerasiforme
TS-653	Jetsonic_Hybrid	BIG	F1				S. lycopersicum
TS-654	Marcellino_Hybrid	BIG	F1				S. lycopersicum
TS-655	Mortgage_Lifter	BIG					S. lycopersicum
TS-656	Parks_Whopper	BIG	F1				S. lycopersicum
TS-657	SuperSweet_100_Hybrid	CER	F1				S. lycopersicum var cerasiforme
TS-658	Yellow_Jelly_Bean	CER					S. lycopersicum var cerasiforme
TS-660	Moneymaker	BIG		LA2706	PI262996	EA00840/EA02936/EA05097/EA10006	S. lycopersicum
TS-663	Rutgers	BIG		LA1090		EA00465	S. lycopersicum
TS-664	Galina	BIG				EA00325	S. lycopersicum
TS-665	Taxi	BIG				EA00488	S. lycopersicum
TS-666	Katinka Cherry	BIG				EA00375	S. lycopersicum
TS-667	John's big orange	BIG				EA00371	S. lycopersicum
TS-669	Sonata	BIG				LYC1969/EA02724	S. lycopersicum
TS-670	Cross Country	BIG				LYC3897/EA03701	S. lycopersicum
TS-671	Iidi	BIG				LYC3476/EA03362	S. lycopersicum
TS-677		BIG				LYC3153/EA03221	S. lycopersicum
TS-678		BIG				LYC3155/LYC2513/EA03222/T828	S. lycopersicum
TS-681	Jersey devil	BIG		LA0118		EA00990	S. lycopersicum
TS-683	Polish Joe	BIG				EA00157	S. lycopersicum
TS-684	Cal J Tm VF	BIG				EA02054/CGN20815	S. lycopersicum
TS-687	Anto	BIG				EA01835/V710029	S. lycopersicum
TS-691	Tiffen Mennonite	BIG				EA01088	S. lycopersicum
TS-697	ES 58 Heinz	BIG				LYC1410/EA02655	S. lycopersicum
TS-700		BIG				LYC2910/EA03058/T115	S. lycopersicum
TS-701		PIM				LYC2798/EA02994	S. pimpinellifolium
TS-702		CER				LYC2740/EA02960	S. lycopersicum var cerasiforme
TS-731	Porter	CER				EA00940	S. lycopersicum var cerasiforme
TS-739	Watermelon beefsteak	BIG				EA01640	S. lycopersicum
* These accessions were different from their previously taxonomy and changed according to our data such as fruit weight and population structure analysis.
# These accessions are modern processing tomato and were used for FST
† These accessions fruit were highly segregated in fruit weight

## Sheet: Table S2
Table S2. MRM transitions analysis of phenolamides in tomato.
Number	Ionization model	Precursor ions (Q1)	Compound	Class
m01	positive	219.149	Cin-Put	Phenolamine
m02	positive	235.144	Cou-Put	Phenolamine
m03	positive	251.139	Caf-Put	Phenolamine
m04	positive	265.155	Fer-Put	Phenolamine
m05	positive	295.2	Sin-Put	Phenolamine
m06	positive	193.134	Ben-Put	Phenolamine
m07	positive	413.1	diCaf-Put	Phenolamine
m08	positive	146.2	Spd	Polyamine
m09	positive	292.4	Cou-Spd	Phenolamine
m10	positive	308.396	Caf-Spd	Phenolamine
m11	positive	322.213	Fer-Spd	Phenolamine
m12	positive	498.26	difer-Spd	Phenolamine
m13	positive	674.307	trifer-Spd	Phenolamine
m14	positive	768.1	CoA	Cofacter
m15	positive	930.2	Caf-CoA	Cofacter
m16	positive	914.2	Cou-CoA	Cofacter
m17	positive	944.2	Fer-CoA	Cofacter
m18	Negative	263.2	SA	Phytohormone
m19	positive	261	Cin-Agm	Phenolamide
m20	positive	337.188	Sin-Agm	Phenolamide
m21	positive	277.166	Cou-Agm	Phenolamide
m22	positive	293	Caf-Agm	Phenolamide
m23	positive	307.176	Fer-Agm	Phenolamide
m24	positive	314.356	Fer-Tam	Phenolamide
m25	positive	344.382	Sin-Tam	Phenolamide
m26	positive	284.33	Cou-Tam	Phenolamide
m27	positive	265.33	Ben-Trm	Phenolamide
m28	positive	337.392	Fer-Trm	Phenolamide
m29	positive	291.367	Cin-Trm	Phenolamide

## Sheet: Table  S3
Table S3. The protein sequences used for phylogenetic analyses.
>Solyc02g093180
MTKLRVVSVCVIRSQKFSSSKKIQLTPWDLQLLTVDPIQKGLFFRKPNPEQPKELAKSSSEIINRLKVSLSDTLNHFPLLAGRLIASKNSDGTSSFFVDCNNEGAEFNYVTAPDLTVDDILEQTYVPKIVKYFFPLNGVCNYEGVSKPLLAVQVTELVDGFFIGCTINHCVADGTSFWHFFNCWSEIARSGDSNLIVNKPPVLDRWFPEFVASPIHVPLSNEHVHDEFDLPLLEERVFHFSKENIAQLKAKANSEYGNDQKICISSLQAVLAHIWQSVIRCRCGTNANEKFSFKLLIGARTRLQPHLPEGYFGNAVHFVNVTTTAREMLEHDSGWAAMQINKVVSTQTHEEVMNFYQNWVKNPKIVKKSEVVANSLIASSSPRFDVYGNDFGWGRPVGV…
>AtEPS1
MEEELVVISKSIVNPRSLKKPTSVKKIQLTPWDLSRLRFGYLQRGLLFHKIEVKQLQASLSVALDRFYPLAGRLVKLKNDDDTVSFFISCDGSGVEFVHAVAKNIELSDVLELSGSVPGFFASFFPATGIKNYHGVSRSLLMVQVTEMKDGVFIGFGYNSTVADATSIWKFINAWSEICSKDSSGSQTFQRRLHLKGWFFDEIDYPIHIPDPETKPTSYVTTPTNLQEKMFHVTKENVLKLDAKANDEADQKISSIQAVLAYIWRSMVKHSGMSREEETHCRLPINMRQRLNPPLEEECFGNVSQTGIATVTVGELLDHGLGWAAMQINNMELSQTDEKAKAFAENWVKNIKIPVSVGSKDLVVTNSHRFDVYCNDFGWGKPIAARAGPPYLNGRLVVF…
>CrEPS1
MEGNFVVISKSIVSLRNFKEPTTVKKKIHLTPWDLARLRFGYLQRGLLFPKPDPKIDIIVSRLQASLSVALDGFYPLAGRLVKVKNEDDTVSFFISCDGSGVEFVHAVAKDIQLSDVLKLSGSVPGFFSSFFPATGIKNYHGVSRSLLMVQVTEMKDGIFIGFGYNSTVADASSIWRFINAWSEICFKDSGSETLQRHLQLKGWFFDGIDYPIHIPDPETKPTSFVTSTNLQEKMFHVTKDNALKLEAEANGEADQKISSIQAVLAHIWCSMVEHSGMSREEETHYRLPINMRQRLNPPLGEECFGNVSQTGIATVTVGELLDQGLGWAATQINKMELSQTDEKAKESAENWVKNVKIPVSVGSKDLVVTNSHRFDMYCNDFGWGKPIAARAGPPYLNG…
>EsEPS1
MEEDLDLVVISRSIVNPRNVKKSSWAEKIHLTPWDLSRLRFGYLQRGLLFPKPDPKIDIVISQLQTSLSVALDRFYPLAGRLVKVKNEDETVSFSISCDGSGVEFVHAMARNIQVSDVLELPGSVPGFFSSFFPATGIKNYHGVSRSLLMVQVTEMKDGIFIGFGYNSTVADGNSIWKFFNAWSEICSKDSGSGTSQFRLHLKGWFFDGIDYPIHIPDPETKTTSYAASTANLQEKMLHITKENVLKLEAKANGEADQKVSSTQAVLGHIWRSMVKHSGMSREEETHCRLPTNMRRRLNPPLDEECFGNVSQTGIATVTVGELLDHGLGWAAVQINKMERSQTDENAKAFAEDWVKNVKIPVSVGSKDLVVTNSHRFDVYCNDFGWGKPIAARAGPPYL…
>RsEPS1
MEEDLVVISRSIVIPRNAKKSTSFNKKKIHLLPWDLARLRFGYLQRGLLYSKPYPKIDTLLSKLQTSLSLALDRFHPLAGRLVKVHNNDDTDTVSFHINPDGSGVEFVHAAARNIEVSDILRLSSSSSFVPSAFTSFFPATGVKNCDGVSRSLLMVQVTEMKDGIFIGFGYNSTVADGESWRFLNSWSEICSKGGGGLGSEARLQLKGCVFDEIDYPIRIPDPEAKAVSYAGSTGLQELMFHVTKENVLRLEAKANDEKVSSFQAVLGHVWCSLAKHGGMSREEETHCRLPIDMRRRLSPPLGEECFGNVSQTGIARVTVGELMEHGVGWAAGKIDEMERSQTYENARAFAERWVGDVKIPVSVGGRDLVVTSSHRFDVYGNDFGWGKPVAARAGPPYV…
>BnEPS1
MEEEDLVVISRSIVIPRNAKKSSSSKKKIHVLPWDLSRLRFGYLQRGLLFSRPYPKIDIVLSRLQTSLSLALDRFYPLAGRLVKTKNDDDTVSFYINPDGSGVEFVHAVARNIEVSDILRLSTSFSSFFPATGVKNCNGVSRSLLMVQVTEMKDGIFIGFGYNSTVADGDSIWKFLNAWSEICSKGLVSEAACLRRLQLKGWFFDEIDYPIRIPDPEAKPATVTASSSLLQELMFHVTKENALKLEAKANDEKVSSFQAALAHIWCSMVKHSGMSREEETYCRLPIDMRRRLSPPLEEDCFGNVSQTGIARVTVGELMDNGLGWAAGKINEMERSQTHENAVASAEKWVRDVKIPVSVGSRDLVVTSSHRFDVYGNDFGWGKPIAARAGPPYVCGRMVV…
>BrEPS1
MEEEEDLVVVISRSIVIPRNAKKSTSSKKKIHLLPWDLSRLRFGYLQRGLLFSKPYPKIDTVLSKLQTSLSLALDRFYPLAGRLVKTKNDDDTVSFYINPDGSGVEFVHASATNIEVSDILRLSTTLSSFFPATGVKNCNGVSRSLLMVQVTEMKDGIFIGFGYNSTVADGDSIWKFLNAWSEICSKGLVPEPCQRRLQLKGWFFEEIEYPIRIPDPEAKAARVTTASSGLQELMFHVTKENALKLEAKANDEKVSSLQAVLGHLWCSMVKHSGMSREEETHCRLPIDMRRRVDPPLEEDCFGNVSQTGIARVTVGELMDNGLGWAAGKINDMERSQTHENAEASAEKWVRDVKIPVSVGSKDLVVTSSHRFDVYGNDFGWGKPVAARAGPPYVSGRMV…
>SlSHT
MKVILKNQWVVKPAEATWNGTVSLSEFDQTFALTHVPTIYYYKYFNDFVTDEIVDTLKISLSKALVYFYPLAGRLRWINGSRLELDCDASGVVLTEAEADAKLDNLTDFLLSPDYNSLFPRVDYTVEINELPLLFVQLTKFQCGGIALSFAISHAVVDGQSALYFFSEWARIARGEPLMFSPCHDRKLLRAGEPANASPTFEHLQFNTPPLLIGKSSTENEKKKTTKGAMLKLTKHQVEMLREKANQGRCLEDSKERSYTRYEVVTAHIWRCACKARGHKFEQPTNLCICVNIRQKMNPPLPNTYFGNAIVDVIATGASGDIASSPLECAAKRVREAINMVTSDYANSTINFLKKQEDLSIYQDIHAFRNKEGPFYGNPNLGVISWISLPVLGLDFGWG…
>SlHQT
MKINIKESTLVKPSKPTPTKRIWSSNLDLIVGRIHLLTVYFYKPNGSSNFFDNKVIKEALSNVLVSFYPMAGRLGRDEQGRIEVNCNGEGVLFVEAESDSCVDDFGDFTPSLELRKLIPSVETSGDISTFPLVIFQITRFKCGGVALGGGVFHTLSDGLSSIHFINTWSDIARGLSVAVPPFIDRTLLRARDPPTSSFEHVEYHPPPTLNSSKNRESSTTTMLKFSSEQLGLLKSKSKNEGSTYEILAAHIWRCTCKARGLPEDQLTKLHVATDGRSRLCPPLPPGYLGNVVFTATPIAKSCELQSEPLTNSVKRIHNELIKMDDNYLRSALDYLELQPDLSTLIRGPAYFASPNLNINSWTRLPVHECDFGWGRPIHMGPACILYEGTIYIIPSPNSK…
>SlHCT
MKIEVKNSTMVQPATETPQLRLWNSNVDLVVPNFHTPSVYFYRPTGSPNFFDGKVVKEALSKALVPFYPMAGRLCRDEDGRIEIDCKGQGVLFVEAESDGVVDDFGDFAPTLELRRLIPAVDYSQGIESYALLVLQITQFKCGGVSLGVGMQHHAADGASGLHFINTWSDMARGLDLTIPPFIDRTLLRARDPPQPQFPHVEYQPPPTLKTTEENVPNAETVPETSVSIFKLTRDQINTLKAKSKEDGNTVNYSSYEMLAGHVWRSTCMARGLTQDQETKLYIATDGRARLRPSLPPGYFGNVIFTATPVAVAGDLQSKPIWYAASKIHDQLAIMDNDYLRSALDYLELQPDLKALVRGAHTFKCPNLGITSWSRLPIHDADFGWGRPIFMGPGGIAYE…
>Os-AHT1
MKITVHSSKAVKPAYGPGEFPTTTGDVVPLKVFDKANFDTYISVIYAYRPPAPANAALEAGLAKALIEYREWAGRLGVDGDGNRAILLNDGGARFVEATADVTLDSVMPLKPTAEVLSLHPSGADXPRVGAVMASVPGSTAGFSVAGSPQCVGLAPTASTIMDKTXRAQPNNFLPARGSQATRGAAFHLCPVHDRVSFFAPRDTPKVEFEHRGVEFKPYDDDEDVHASAAAGDDDEVVINKVHLSREFISKLKSQASAGAHRPYSTLQCVVAHLWRCMTKARGLDGRESTSVCIAVDGRARMSPPVPDGYTGNVVLWARPTATAGELVTRPLKHAVELINREVIRINDGYFKSFIDFANSGAVEEERLVASADAAEMVLSPNIEVDSWLRIPFYDLDFG…
>Os-PHT1
MAVEIVKSSMVTAGEATPEHRIWLSNLDLLVARSHTPTVYVYRRTGPDSDAAFFSPDVLKAALSKVLVPFYPLAGRLAQDSAGRPEISCTGEGVLFVTARSGATIDDLGDLAPSDELRRMLVPAADVAAASILAMFQVTFFRCGGVCLGAAIHHTAADGLAALDFVNTWAAIARDVAGDGEAAAAAVQRPWLDRTLLRARSPPAVRFDHAEYSRRRGGGSKLPFDSAILPMSKNQLNALKGAGAGAGKRLSTFTAVVAHVWRCACKARGLAVAGTEAATRLYMTADARTRLHPPLPRGYLGNAIFRASAVSKVSDIVAAGPLGAVAEKVSAATARLDDGYVRSLLDHLEQTAAAASGGAAGLRKGEWVMPESDLWVISWQGLPLYDADFGWGRPAFMGR…
>Os-PHT2
MATVEVLTSEVVAPAEETPAGAVWLSNLDLAARRGYTPTVYFYRRNGDDEAAFFAADAVRDGLARALVPFYPLAGRLGLAGGGEDGRVQIDCTGEGAVFVTARSGHYALDDLMNEFVPCDEMRDLFVPPTPPPNPPCALLLVQVTHLRCGGVVLGMALHHSVVDARSAAHFAETWASIVRGAPAGDAPVPPCFDHKLLAARPARAVLYDHPEYKPEPAPAPAHAATASTYASAIITLTKQQVGALKAACAGASTFRAVVALVWQCACRARSLPPDKANLFLLYKYISEDWVDIQLNIQQRDNCIYAPTLKANCCFTPTF
>Os-PHT3
MEVKVLSSKLVKPAYNGGVAAAPDVEYIPLSIFDKVTYKMQMAIIYAFPPPAPSTAAIEKGLAAVLAQYRAFAGQLGESPDGEAAVVLNDRGARLVEAAVDADLVDMAPAKPTPELLRLHPDLEGELQEVVLLQLTRFRCGSLAVGFTSNHVVADGHATSNFLVAWGRATRGLPMGAPPVHHHAALFKPRPSPHVEHDHRNREYYLPAAGDDSHGHGDGGAADNIVIHKAHFTKDFIAGLRAAASEGRGRPFSRFETILAHLWRTMTRARGLSPDEASTIRLSVDGRHRLGAPAEYFGNLVLWAFPRATVGDLLTRPLKHAAQVIHDEVARVDGAYFRSFLDFALSGAGGDKEGLAPSAVLKDVLCPNAEVDSWLTFPFYELDFGTGSPTYFMPSYFPT…
>Os-THT1
MAAVTVEITRSEVLRPSPASAGGGEMVPLTVFDRAATDGYIPTMFAWDAAAAAALSNDAIKDGLAAVLSRFPHLAGRFAVDERGRKCFRLNNAGARVLEASAAGDLADALAHDVAAHVNQLYPQADKDRVDEPLLQVQLTRYTCGGLVIGAVSHHQVADGQSMSVFFTEWAAAVRTAGAALPTPFLDRSAVAAPRIPPAPAFDHRNVEFRGEGSRSHSYGALPLERMRNLAVHFPPEFVAGLKARVGGARCSTFQCLLAHAWKKITAARDLSPKEYTQVRVAVNCRGRAGPAVPTDYFGNMVLWAFPRMQVRDLLSASYAAVVGVIRDAVARVDERYIQSFVDFGEVAAGDELAPTAAEPGTAFCPDLEVDSWIGFRFHDLDFGGGPPCAFLPPDVPID…
>Os-THT2
MAVAVEITRSEVLRPSETLAAGGGGKRSQLTVFDRAAMDWYIPAVFAWDGAAAPSNDEVKGGLAAVLARYPHLAGRFDVDERGRRCFNLNNAGVRVLEATVAADLADALAHDVAAHVNELYPKADMENADEPVFQVQLTRYACGGLVIGTACNHQVSDGQSMSFFYVAWAAAVRSAGATLPTPFVDRAAIAVPRGPPAPAFDHRNIEFKGEHSWTHSYGSLPLERIRNLAVHFPDEFVAGLKSHVGARCSTFQCLLAHAWKKITAARDLSPEEYTQVRVAVNCRGRASPAVPMDYFGNMVLWAFPRMRVRDLLSSSYAAVVGVIRNAVARVDEQYIQSFVDFGEVAAGDELTPTAAPPGTVFCPDLEVDSWLGFRFHDLDFGRGPPCAFLPPDVPVEGL…
>Os-TBT1
MEITSSAMLKTTTTPPHPLAGEKVPLSAFDRAAFDVFVPLVFAYRAPAPSSEAVKEGLRVAVAAYPLVSGRIAVDGQGRRRRRRVLHVNNEGVLVLDATVEVDLDAVLAANVATDLYPALPEHSFGAALLQVQLTRFGCGGLVVGLIGHHHVFDGHSMSTFCATWARAVRDSEAFIVPSPSLDRAITGVPRSPPAPVFDHRSIEFKVGNKSSDSSGAAAAAAVEKIANIGVRFTAKFVAELKARVGGRCSTFECVLAHAWKKITAARGLKPEEFTRVRVAVNCRRRANPPAPADLFGNMVLWAFPRLQVRRLLSSSYRDVVGAIRAAVARVDAEYIQSFVDYVEVADARGEELAATAAEPGETLCPDLEVDSWLGFRFHEMDLGTGPPAAVLSPDLPIE…
>Os-TBT2
MEITSSAMLKPAPTPTPHPLAGEKVPLTAFDRAAFDVFVPMVFAYRAPAPSSEAVKEGLRMAVAAYPLAAGRLAVDVAADGQGRRRRRRVLHVNDEGALVLDATVEADLDAVLAANVATDLYPAPPEHSFGAAVLQVQLTRFRCSGLVVGLIVHHHVFDGHSTSAFCTTWARAVRDGEAFSVPSPCLDRAITSVPRSPPAPVFDHRSIEFKVGNKSSDSSGAAAAAVEKITNIGVRFTAKFVAELKARVGGRCSTFECVLAHAWKKMTAARGLKPEEFTRVRVAVNCRRRANPPAPADLFGNMVLWAFPRLQVRRLLSASYRDVVGAIRAAVARVDGEYIQSFVDYVEVADARGEELAATAAEPGETLCPDLEVDSWLGFRFHEMDLGTGPPAAVLSPD…
>At-SHT
MAPITFRKSYTIVPAEPTWSGRFPLAEWDQVGTITHIPTLYFYDKPSESFQGNVVEILKTSLSRVLVHFYPMAGRLRWLPRGRFELNCNAEGVEFIEAESEGKLSDFKDFSPTPEFENLMPQVNYKNPIETIPLFLAQVTKFKCGGISLSVNVSHAIVDGQSALHLISEWGRLARGEPLETVPFLDRKILWAGEPLPPFVSPPKFDHKEFDQPPFLIGETDNVEERKKKTIVVMLPLSTSQLQKLRSKANGSKHSDPAKGFTRYETVTGHVWRCACKARGHSPEQPTALGICIDTRSRMEPPLPRGYFGNATLDVVAASTSGELISNELGFAASLISKAIKNVTNEYVMIGIEYLKNQKDLKKFQDLHALGSTEGPFYGNPNLGVVSWLTLPMYGLDFG…
>Hv-ACT
MKITVHSSKAVKPEYGACGLAPGCTADVVPLTVLDKANFDTYISVIYAFHAPAPPNAVLEAGLGRALVDYREWAGRLGVDASGGRAILLNDAGARFVEATADVALDSVMPLKPTSEVLSLHPSGDDGPEELMLIQVTRFACGSLVVGFTTQHIVSDGRSTGNFFVAWSQATRGAAIDPVPVHDRASFFHPREPLHVEYEHRGVEFKPYEKAHDVVCGADGDEDEVVVNKVHFSREFISKLKAQASAGAPRPCSTLQCVVAHLWRSMTMARGLDGGETTSVAIAVDGRARMSPQVPDGYTGNVILWARPTTTAGELVTRPVKHAVELISREVARINDGYFKSFIDFANSGAVEKERLVATADAADMVLSPNIEVDSWLLIPFYDMDFGGGRPFFFMPSYL…
>Na-AT1
MNVKIESSRIIKPFYEGTPPSTNTHISFNVFDNVTYDALMALIYAYRPPTPPTSTIEMGLRKTLAVYREWAGRIGRDENGNRVVFLNDEGVRFIEASVNATLDEVLPLKPSPSLLKLHPGMKDVVELIQVQVTRFTCGSVMVGFTGHHMIADGHAASNFFVAWGQACRGVEITPLPLHDRAIFHPRNPPLIEFNHVGAEFMSKSLNKKEFIKLENTEKNIIVHKVHFTLEFLGKLKANASFMNGKTKTYSTFESLVAHLWRVITKARELDGSQNTQIRISVDGRRRVVPRVADEFFGNIVLWAFPTSKVRDLVNEPLHYATKIIHDAITKVDDKYFKSFIDFANHKVTEDLIPTADMKKDTLCPNLEVDSWLRFPFYDLDFGTGCPFVFMPSYYPTEGM…
>Na-CV86
MGSQSAALQVKILSTTFITPSSPTPNHLQNYKLSFFDQIAEDVHLPLVLFYPPNEKNSTTDEQLEESLSRVLTHVYPIAGRFTEDFCSINCLDQGVKFVRANVNSKLDDFLEQAHKDVSTALLCWPHDTWTVDQDNLAITPLVIVQVTRFECGGIALSMSHAHIAMDGFSSLSFLYEWSKVCRLGIPTKEINFLRFNLGEIFPTRDLSKLLLPRIPGEKRAESKLVAKRLYIDESAISKLREEMTGLSFKPTRVEMITAVLWRALIRASEAKNINIRRSLMGIPVNLRSKISLPQIEKCFGNLVVDSPVKFVPVETKMELNNLVALIRDTVQKTIEYCNKESPDEIVSAVAHLYNGSFLANEWGASNEVDAFTCSSLCRFPILGADFGWGKPCLMHFGS…
>Na-DH29
MGFLCANLKNSLAVEIMSKKLVKPSSPTPTHLQSYKLSFFDQLAIRMHVPIVLIYHNLNNSITNELLEESLSKTLTHVYPSAGRINKDRRVVDCLDQGVEFIIAKVNCQLEDFLEQARKDIDLANHFWPQGIKDVDDNYDFAITPLVFVQVTRFECGGLALSVAAEHIAIDGFTNMKFIYEWAKVCRLGIPTSTTTDIFNYDLGDIFPARDTSRILKPLASLAIPKDTITYVAKRFVFNEASISKLRNKIASGVLSFKPSRVEIVTALLWRALIRASQAKNGRLRPSLMSFPVNLRGKASLPKLSDTFGNFAVEVPVVFTPNETKMELHNLIALIRDATDKTMVSSAKASNDELVSMAANLYNMTQEWEANEEVDEFTCSSLCRFPMKEADFGLGKPCW…
>AtACT
MALKVIKISRVSPATASVDPLIVPLSFFDLQWLKLNPTEQVFFYKLTESSSSRDVFYSSILPKLERSLSLILTHFRLFTGHLKWDSQDPKPHLVVLSGDTLSLTVAETDADFSRISGRGLRPELELRPLIPELPIYSDSGAVVSLQVTLFPKQGFCIGTTAHHVVLDGKTAEKFNKAWAHTCKHGTIPKILPTVLDRSVVNVPAGLEQKMLELLPYLTEDDKENGRTLKLPPVKEINAKDNVLRITIEISPENIEKLKERAKKESTRAELHLSTFVVTFAHVWTCMVKARSGDPNRPVRFMYAADFRNRLEPPVPVTYFGTCVLAMDFYKYKAKEFMGEDGFVNTVEILSDSVKRLASQGVESTWKVYEEGTKTMKWGTQLLVVNGSNQIGMYETDFGW…
>TcDBBT
MGRFNVDMIERVIVAPCLPSPKKILRLSPIDNKTRALTNILSVYNASQRVSVSADPAETIREALSKVLVYYPPFAGRLRNTENGDLEVECTGEGAVFVEAMADNDLSVLQDFNEYDPSFQQLVFYLPEDVNIEDLHLLTVQVTRFTCGGFVVGTRFHHSVSDGKGIGQLLKGMGEMARGEFKPSLEPIWNREMVKPEDIMYLQFDHFDFIRPPLNLEKSIQASMVISFERINYIKRCMMEECKEFFSAFEVVVALIWLARTKSFRIPPNEYVKIIFPIDMRNSFDSPLPKGYYGNAIGNACAMDNVKDLLNGSLLYALMLIKKSKFALNENFKSRILTKPSALDANMKHENVVGCGDWRNLGFYEADFGWGNAVNVSPMQQQREHELAMQNYFLFLRST…
>ATSDT
MPIHIGSSIPLMVEKMLTEMVKPSKHIPQQTLNLSTLDNDPYNEVIYKACYVFKAKNVADDDNRPEALLREALSDLLGYYYPLSGSLKRQESDRKLQLSCGGDGGGVPFTVATANVELSSLKNLENIDSDTALNFLPVLHVDIDGYRPFALQVTKFECGGFILGMAMSHAMCDGYGEGHIMCALTDLAGGKKKPMVTPIWERERLVGKPEDDQPPFVPGDDTAASPYLPTDDWVTEKITIRADSIRRLKEATLKEYDFSNETITTFEVIGAYLWKSRVKALNLDRDGVTVLGLSVGIRNVVDPPLPDGYYGNAYIDMYVPLTAREVEEFTISDIVKLIKEAKRNAHDKDYLQEELANTEKIIKMNLTIKGKKDGLFCLTDWRNIGIFGSMDFGWDEPVN…
>AtSCT
MANQRKPILPLLLEKKPVELVKPSKHTHCETLSLSTLDNDPFNEVMYATIYVFKANGKNLDDPVSLLRKALSELLVHYYPLSGKLMRSESNGKLQLVYLGEGVPFEVATSTLDLSSLNYIENLDDQVALRLVPEIEIDYESNVCYHPLALQVTKFACGGFTIGTALTHAVCDGYGVAQIIHALTELAAGKTEPSVKSVWQRERLVGKIDNKPGKVPGSHIDGFLATSAYLPTTDVVTETINIRAGDIKRLKDSMMKECEYLKESFTTYEVLSSYIWKLRSRALKLNPDGITVLGVAVGIRHVLDPPLPKGYYGNAYIDVYVELTVRELEESSISNIANRVKKAKKTAYEKGYIEEELKNTERLMRDDSMFEGVSDGLFFLTDWRNIGWFGSMDFGWNEP…
>DcHCBT
MSIHIKQSTMVRPAEETPNKSLWLSKIDMILRTPYSHTGAVLIYKQPDNNEDNIQPSSSMYFDANILIEALSKALVPYYPMAGRLKINGDRYEIDCNGEGALFVEAESSHVLEDFGDFRPNDELHRVMVPTCDYSKGISSFPLLMVQLTRFRCGGVSIGFAQHHHVCDRMSHFEFNNSWARIAKGLLPALEPVHDRYLHLCPRNPPQIKYTHSQFEPFVPSLPKELLDGKTSKSQTLFKLSREQINTLKQKLDWSNTTTRLSTYEVVAGHVWRSVSKARGLSDHEEIKLIMPVDGRSRINNPSLPKGYCGNVVFLAVCTATVGDLACNPLTDTAGKVQEALKGLDDDYLRSAIDHTESKPDLPVPYMGSPEKTLYPNVLVNSWGRIPYQAMDFGWGNPT…
>CrMAT
MDSITMVETETLSKTLIKPSSPTPQSLSHYNLSYNDQNIYPEYIFAGFFYSNPDGHEISTIREQLQNSLSKTLVSYYPFAGKVVKNDYIHCNDDGIEFVDVRIHCRMNDILKPELRSYASELIRPNRSTVGSEDSTALVQLSHFDCGGVAVAFGISHKVADAATILSFIKDWAASTCDLSSSHDVSTPVLVSDSIFPRQDNIICGQFPASPNCVRKRFLFSPEAIERLKSKAIEFGIEKPTRVEVLTAFLCRCATVAGKSAAKNNNCGQSLPFAVIQAVNLRPLLELPKNSVGNLISIYFSTIKENDTVNIEQEFTKLVIGELRKAKDKLKNLSQEKLNYVARMQDFANCLKELDISSFFDMENVDIDAYLFSSWCRFPFYDIDFGLGKPIWVCMFQPH…
>glossy2
MVFEQHEEEAVAPGAVHGHRLSTVVPSSVTGEVDYALADADLAFKLHYLRGVYYYRSGDGLATKVLKDPMLPWLDDHFPVAGRVRRAETEGDGAPRRPYIKCNDCGVRIVEARCDRDMAEWIRDAAPGRIRQLCYDKVLGPELFFSPLLYVQITNFKCGGLALGFSWAHLIGDIPSAATCFNKWAQILSGKKPEATVLTPPNQPLQGQSPAAPRSVKQVGPIEDLWLVPAGRDMACYSFHVSDAVLKKLHQQQNGRQDAAAGTFELVSALVWQAVAKIRGDVDTVTVVRADAAGRSGKSLANEMKVGYVESAGSSPAKTDLAELAALLAKNLVDETAAVAAFQGDVLVYGGANLTLVDMEQVDLYGLEIKGQRPVHVEYGMDGVGDEGAVLVQPDADGR…
>Gt5AT
MEQIQMVKVLEKCQVTPPSDTTDVELSLPVTFFDIPWLHLNKMQSLLFYDFPYPRTHFLDTVIPNLKASLSLTLKHYVPLSGNLLMPIKSGEMPKFQYSRDEGDSITLIVAESDQDFDYLKGHQLVDSNDLHGLFYVMPRVIRTMQDYKVIPLVAVQVTVFPNRGIAVALTAHHSIADAKSFVMFINAWAYINKFGKDADLLSANLLPSFDRSIIKDLYGLEETFWNEMQDVLEMFSRFGSKPPRFNKVRATYVLSLAEIQKLKNKVLNLRGSEPTIRVTTFTMTCGYVWTCMVKSKDDVVSEESSNDENELEYFSFTADCRGLLTPPCPPNYFGNCLASCVAKATHKELVGDKGLLVAVAAIGEAIEKRLHNEKGVLADAKTWLSESNGIPSKRFLGI…
>Dv3MAT
MDNIPNLTILEHSRISPPPSTIGHRSLPLTFFDIAWLLFPPVHHLYFYHFPYSKSHFTETVIPNLKHSLSITLQHYFPFVGKLIVYPNPHDSTRKPEIRHVEGDSVALTFAETTLDFNDLSANHPRKCENFYPLVPPLGNAVKESDYVTLPVFSVQVTYFPNSGISIGLTNHHSLSDANTRFGFLKAWASVCETGEDQPFLKNGSPPVFDRVVVNPQLYENRLNQTRLGTFYQAPSLVGSSSDRVRATFVLARTHISGLKKQVLTQLPMLEYTSSFTVTCGYIWSCIVKSLVNMGEKKGEDELEQFIVSVGCRSRLDPPLPENYFGNCSAPCIVTIKNGVLKGENGFVMAAKLIGEGISKMVNKKGGILEYADRWYDGFKIPARKMGISGTPKLNFYDI…
>CER2
MEGSPVTSVRLSSVVPASVVGENKPRQLTPMDLAMKLHYVRAVYFFKGARDFTVADVKNTMFTLQSLLQSYHHVSGRIRMSDNDNDTSAAAIPYIRCNDSGIRVVEANVEEFTVEKWLELDDRSIDHRFLVYDHVLGPDLTFSPLVFLQITQFKCGGLCIGLSWAHILGDVFSASTFMKTLGQLVSGHAPTKPVYPKTPELTSHARNDGEAISIEKIDSVGEYWLLTNKCKMGRHIFNFSLNHIDSLMAKYTTRDQPFSEVDILYALIWKSLLNIRGETNTNVITICDRKKSSTCWNEDLVISVVEKNDEMVGISELAALIAGEKREENGAIKRMIEQDKGSSDFFTYGANLTFVNLDEIDMYELEINGGKPDFVNYTIHGVGDKGVVLVFPKQNFARI…
>Pun1
MAFALPSSLVSVCNKSFIKPSSLTPSTLRFHKLSFIDQSLSNMYIPCAFFYPKVQQRLEDSKNSDELSHIAHLLQTSLSQTLVSYYPYAGKLKDNATVDCNDMGAEFLSVRIKCSMSEILDHPHASLAESIVLPKDLPWANNCEGGNLLVVQVSKFDCGGIAISVCFSHKIGDGCSLLNFLNDWSSVTRDHTTTTLVPSPRFVGDSVFSTQKYGSLITPQILSDLNQCVQKRLIFPTDKLDALRAKVAEESGVKNPTRAEVVSALLFKCATKASSSMLPSKLVHFLNIRTMIKPRLPRNAIGNLSSIFSIEATNMQDMELPTLVRNLRKEVEVAYKKDQVEQNELILEVVESMREGKLPFENMDGYKNVYTCSNLCKYPYYTVDFGWGRPERVCLGNGP…
>NtHQT
MGSEKMMKINIKESTLVKPSKPTPTKRLWSSNLDLIVGRIHLLTVYFYKPNGSSNFFDSKIMKEALSNVLVSFYPMAGRLARDEQGRIEINCNGEGVLFVEAESDAFVDDFGDFTPSLELRKLIPTVDTSGDISTFPLIIFQVTRFKCGGVSLGGGVFHTLSDGLSSIHFINTWSDIARGLSVAIPPFIDRTLLRARDPPTSSFEHVEYHPPPSLISSSKSLESTSPKPSTTTMLKFSSDQLGLLKSKSKHDGSTYEILAAHIWRCTCKARALSDDQLTKLHVATDGRSRLCPPLPPGYLGNVVFTGTPMAKSSELLQEPLTNSAKRIHSALSKMDDNYLRSALDYLELLPDLSALIRGPTYFASPNLNINSWTRLPVHDSDFGWGRPIHMGPACILYE…
>NtHCT
MKIEVKESTMVKPAAETPQQRLWNSNVDLVVPNFHTPSVYFYRPTGSPNFFDGKVLKEALSKALVPFYPMAGRLCRDEDGRIEIDCKGQGVLFVEAESDGVVDDFGDFAPTLELRQLIPAVDYSQGIQSYALLVLQITHFKCGGVSLGVGMQHHAADGASGLHFINTWSDMARGLDLTIPPFIDRTLLRARDPPQPQFPHVEYQPPPTLKVTPENTPISEAVPETSVSIFKLTRDQINTLKAKSKEDGNTVNYSSYEMLAGHVWRSTCMARGLAHDQETKLYIATDGRSRLRPSLPPGYFGNVIFTTTPIAVAGDIQSKPIWYAASKLHDALARMDNDYLRSALDYLELQPDLKALVRGAHTFKCPNLGITSWSRLPIHDADFGWGRPIFMGPGGIAYE…
>AtHCT
MKINIRDSTMVRPATETPITNLWNSNVDLVIPRFHTPSVYFYRPTGASNFFDPQVMKEALSKALVPFYPMAGRLKRDDDGRIEIDCNGAGVLFVVADTPSVIDDFGDFAPTLNLRQLIPEVDHSAGIHSFPLLVLQVTFFKCGGASLGVGMQHHAADGFSGLHFINTWSDMARGLDLTIPPFIDRTLLRARDPPQPAFHHVEYQPAPSMKIPLDPSKSGPENTTVSIFKLTRDQLVALKAKSKEDGNTVSYSSYEMLAGHVWRSVGKARGLPNDQETKLYIATDGRSRLRPQLPPGYFGNVIFTATPLAVAGDLLSKPTWYAAGQIHDFLVRMDDNYLRSALDYLEMQPDLSALVRGAHTYKCPNLGITSWVRLPIYDADFGWGRPIFMGPGGIPYEGL…
>Solyc02g093230
MMSNGENSRHQEVGHKSLLQSDALYQYILETSVYPREPEAMKELREITAKHPWNLMTTSADEGQFLNMLLKLINAKNTMEIGVFTGYSLLATAMALPDDGKILAMDINRDNYEIGLPVIEKAGLAHKIEFREGPALPVLDQMIEDGQYHGSYDFIFVDADKDNYLNYHKRLIDLVKVGGVIGYDNTLWNGSVVAPPDAPLRKYVRYYRDFVLELNKALAADSRIEICQLPVGDGITLCRRIS
>Solyc02g093250
MASNGENGRHQEVGHKSLLQSDALYQYILETSVYPREPEAMKELREITAKHPWNLMTTSADEGQFLNMLLKLINAKNTMEIGVFTGYSLLATAMALPDDGKILAMDINRDNYEIGLPVIEKAGLAHKIEFREGPALPVLDQMIEDGQYHGSYDFIFVDADKDNYLNYHKRLIDLVKVGGVIGYDNTLWNGSVVAPPDAPLRKYVRYYRDFVLELNKALAADPRIEICQLPVGDGITLCRRIS
>Solyc02g093270
MATNGENGRHQEVGHKSLLQSDALYQYILETSVYPREPEAMKELREITAKHPWNLMTTSADEGQFLNMLLKLINAKNTMEIGVFTGYSLLATAMALPDDGKILAMDINRDNYEIGLPVIEKAGLAHKIEFREGPALPVLDQMIEDGQYHGSYDFIFVDADKDNYLNYHKRLIDLVKIGGLIGYDNTLWNGSVVAPPDAPLRKYVRYYRDFVLELNKALAADPRIEICQLPVGDGITLCRRIS
>AtCCoAOMT1-O49499
MATTTTEATKTSSTNGEDQKQSQNLRHQEVGHKSLLQSDDLYQYILETSVYPREPESMKELREVTAKHPWNIMTTSADEGQFLNMLIKLVNAKNTMEIGVYTGYSLLATALALPEDGKILAMDVNRENYELGLPIIEKAGVAHKIDFREGPALPVLDEIVADEKNHGTYDFIFVDADKDNYINYHKRLIDLVKIGGVIGYDNTLWNGSVVAPPDAPMRKYVRYYRDFVLELNKALAADPRIEICMLPVGDGITICRRIS
>AtCCoAOMT2
MEKLLPPSKLLPPKGILKSDALKKYIFETTAYPREHEQLKKLREATVLKYGNLSEMEVPVDEGHFLSMLLKIMNAKKTIELGVFTGYSLLTTALALPHDGHVTGIDIDKEAYEMGLEFIKNAGVHHKINFIHSDCLQALDNMLSENPKPEFDFAFVDADKPNYANMHERLMKLVKVGGVIAFDNTLWSGFVAEKEENVPVHMRVNRKAFLDLNKRLAADPHVEVSQVSIGDGVTLCRRLV
>AtCCoAOMT3
MTTFSTSFLFLLLVFCLIGSLAADDLQHKSGRDVCSGGSDLRTPDIRLNRPTDSVVGNCPTEASPLVMADDEKYGNKMVISLTPRLYDYVLNNVREHEILKQLREETAISQIQVSPDQAQLLAMLVEILGAKRCIEVGVYTGYSSLAVALVLPESGRLVACDKDANALEVAKRYYELAGVSHKVTVKHGLAAESLMSMIQNGEESSYDFAFLDADKAMYQEYFESLLRLVRVGGVIVIDNVLWHGWVADSTVNDERTISLRNFNKKLMDDQRVSISMVSIGDGMTICRKR
>AtCCoAOMT4
MSTGLALNRCSVSVCRTAVTLLNRPTVSVARSLKFSRRLIGNCSIAPADPYVVADDDKYGNKQVISLTPRLYDYVLSNVREPKILRQLREETSKMRGSQMQVSPDQAQLLAMLVQMLAAERCIEVGVYTGYSSLAVALVLPESGCLVACERDSNSLEVAKRYYELAGVSHKVNVKQGLAAESLKSMIQNGEGASYDFAFVDADKRMYQDYFELLLQLVRVGGVIVMDNVLWHGRVSDPMVNDAKTISIRNFNKKLMDDKRVSISMVPIGDGMTICRKR
>AtCCoAOMT5-Q9C9W4
MDGRLPDKGILKSEALKQYIMETTAYPREHELLKELREATIQRYGNLSEMGVPVDESLFLSMLVKIINAKNTIEIGVFTGYSLFTVALALPEDGRITAIDIDQAGYNLGLEFMKKAGVDHKINFIQSDAVRGLDQLLNGEKQEYDFAFVDADKTNYVYFLEKLLKLVKVGGIIAFDNTLWFGTLIQKENEVPGHMRAYREALLEFNKILARDPRVEIAQISIGDGLTLCRRLI
>AtCCoAOMT6-Q9C9W3
MANEIPTKGILKSEALKQYIMETSAYPREHELLKELRKATVQKYGNLSEMEVPVDEGHFLSMLVKIMNAKNTIEIGVFTGYSLLTTALALPEDGRITAIDIDKEAYEVGLEFIKKAGVDHKINFIHSDGLKALDQLVNDKCEFDFAFADADKSSYVNFHERLLKLVKVGGIIAFDNTLWFGFVAEDEDGVPEHMREYRAALIEFNKKLALDPRVEVSQISIGDGITLCRRLV
>AtCCoAOMT7-Q9C5D7
MAKDEAKGLLKSEELYKYILETSVYPREPEVLRELRNITHNHPQAGMATAPDAGQLMGMLLNLVNARKTIEVGVFTGYSLLLTALTLPEDGKVIAIDMNRDSYEIGLPVIKKAGVEHKIDFKESEALPALDELLNNKVNEGGFDFAFVDADKLNYWNYHERLIRLIKVGGIIVYDNTLWGGSVAEPDSSTPEWRIEVKKATLELNKKLSADQRVQISQAALGDGITICRRLY
>VvCCoAOMT5-Q43237
MATNQEAGRHQEVGHKSLLQSDALYQYILETSVYPREPESMKELRELTAQHPWNIMTTSADEGQFLNMLLKLINAKNTMEIGVYTGYSLLATALALPDDGKILAMDINKENYELGLPVIQKAGVAHKIDFKEGPALPVLDQMIEDGKYHGSFDFIFVDADKDNYLNYHKRLIDLVKVGGIIGYDNTLWNGSVVAPPDAPLRKYVRYYRDFVLELNKALAADPRIEICMLPVGDGITLCRRLS
>VvCCoAOMT3-C7AE94
MSSSSHRGILKTEALTKYLLETSAYPREHEQLKGLREATVEKHKYWSLMNVPVDEGLFISMLLKIMNAKKTIELGVFTGYSLLATALALPQDGKIIAVDPDKEAYQTGVPFIKKAGVEHKINFIQSDAMSVLNDLIADGKEEGTLDFAMVDADKENYLNYHELLLKLVRVGGIIAYDNTLWFGSVARSEEEEMMDFERAGRVHLMKLNKFLASDPRVELSHLSIGDGVALCRRLY
>EgCCoAMT-O04854
MATAGEESQTQAGRHQEVGHKSLLQSDALYQYILETSVYPREPEPMKELREITAKHPWNIMTTSADEGQFLNMLLKLINAKNTMEIGVFTGYSLLATALALPDDGKILAMDINRENYELGLPVIQKAGVADKIDFREGPALPILDQLIEDGKQGSFDFIFVDADKDNYLNYHKRLIELVKVGGLIGYDNTLWNGSVVAPPDAPLRKYVRYYRDFVLELNKALAADPRIEICMLPVGDGITLCRRIQLSI
>NtCCoAMT-O24144
MATNGRHQEVGHKSLLQSDALYQYILETSVYPREPEPMKELREITAKHPWNLMTTSADEGQFLSMLIKLINAKNTMEIGVFTGYSLLATAMALPDDGKILAMDINRENYEIGLPVIEKAGLAHKIEFKEGPALPVLDQMIEDGKYHGSYDFIFVDADKDNYLNYHKRLIDLVKIGGLIGYDNTLWNGSVVAPPDAPLRKYVRYYRDFVLELNKALAADSRIEICQLPVGDGITLCRRIS
>NtCCoAMT-O24149
MATNGENGRHQEVGHKSLLQSDALYQYILETSVYPREPEPMKELREITAKHPWNLMTTSADEGQFLSMLLKLINAKNTMEIGVFTGYSLLATAMALPDDGKILAMDINRENYEIGLPIIEKAGLAHKIVFREGPALPVLDQMIEDGKYHGSYDFIFVDADKDNYLNYHKRLIDLVKVGGLIGYDNTLWNGSVVAPPDAPLRKYVRYYRDFVLELNKALAADSRIEICQLPVGDGITLCRRIS
>NtCCoAMT-O24150
MATNGENGRHQEVGHKSLLQSDALYQYILETSVYPREPEPMKELREITAKHPWNIMTTSADEGQFLSMLLKLINAKNTMEIGVFTGYSLLATAMALPDDGKILAMDINRDNYEIGLPVIEKAGLAHKIEFKEGPALPVLDQMIEDGKYHGSYDFIFVDADKDNYLNYHKRLIDLVKVGGLIGYDNTLWNGSVVAPPDAPLRKYVRYYRDFVLELNKALAADSRIEICQLPVGDGITLCRRIS
>NtCCoAMT-O24151
MATDGENGRHQEVGHKSLLQSDALYQYILETSVYPREPEPMKELREITAKHPWNLMTTSADEGQFLSMLIKLINAKNTMEIGVFTGYSLLATAMALPDDGKILAMDINRENYEIGLPVIEKAGLAHKIEFKEGPALPVLDQMIEDGKYHGSYDFIFVDADKDNYLNYHKRLIDLVKIGGLIGYDNTLWNGSVVAPPDAPLRKYVRYYRDFVLELNKALAADSRIEICQLPVGDGITLCRRIS
>PtCCoAMT-O65862
MATNGEEQQSQAGRHQEVGHKSLLQSDALYQYILETSVYPREPECMKELREVTAKHPWNIMTTSADEGQFLNMLLKLVNAKNTMEIGVYTGYSLLATALAIPEDGKILAMDINRENYELGLPVIQKAGVAHKIDFKEGPALPVLDQMIEDGKCHGSFDFIFVDADKDNYINYHKRLIELVKVGGLIGYDNTLWNGSVVAPPDAPMRKYVRYYRDFVLELNKALAADPRIEICMLPVGDGITLCRRIQ
>PtCCoAMT-O65922
MAANGEEQQTQAGRHQEVGHKSLLQSDALYQYILETSVYPREPECMKELRELTAKHPWNIMTTSADEGQFLNMLLKLINAKNTMEIGVFTGYSLLATALAIPEDGKILAMDINRENYELGLPVIQKAGLEHKIEFKEGPALPVLDQMIEDGKYHGTYDFIFVDADKDNYINYHKRLIELVKVGGLIGYDNTLWNGSVVAPADAPMRKYVRYYRDFVLELNKALAADPRIEICMLPVGDGITLCRRIK
>EgCCoAMT-O81185
MATAGEESQTQAGRHQEVGHKSLLQSDALYQHILETSVYPREPEPMKELREITAKHPWNIMTTSADEGQFLNMLLKLINAKNTMEIGVFTGYSLLATALALPDDGKILAMDINRENYELGLPVIQKAGVADKIDFREGPALPILDQLIEDGKQGSFDFIFVDADKDNYLNYHKRLIELVKVGGLIGYDNTLWNGSVVAPPDAPLRKYVRYYRDFVLELNKALAADPRIEICMLPVGDGITLCRRIS
>MsCCoAMT-Q40313
MATNEDQKQTESGRHQEVGHKSLLQSDALYQYILETSVFPREHEAMKELREVTAKHPWNIMTTSADEGQFLSMLLKLINAKNTMEIGVYTGYSLLATALAIPEDGKILAMDINKENYELGLPVIKKAGVDHKIDFREGPALPVLDEMIKDEKNHGSYDFIFVDADKDNYLNYHKRLIDLVKVGGVIGYDNTLWNGSVVAPPDAPLRKYVRYYRDFVLELNKALAVDPRIEICMLPVGDGITICRRIK
>PtCCoAMT-Q43095
MATNGEEQQSQAGRHQEVGHKSLLQSDALYQYILETSVYPREPECMKELREVTAKHPWNIMTTSADEGQFLNMLLKLVNAKNTMEIGVYTGYSLLATALAIPEDGKILAMDINRENYELGLPVIQKAGVAHKIDFKEGPALPVLDQMIEDGKYHGSFDFIFVDADKDNYINYHKRLIELVKVGGLIGYDNTLWNGSVVAPPDAPMRKYVRYYRDFVLELNKALAADPRIEICMLPVGDGITLCRRIQ
>StCCoAMT-Q8H9B6
MASNGENGRHQEVGHKSLLQSDALYQYILETSVYPREPEAMKELREITAKHPWNLMTTSADEGQFLNMLLKLINAKNTMEIGVFTGYSLLATAMALPDDGKILAMDINRENYEIGLPVIEKAGLAHKIDFREGPALPVLDQMIEDGKYHGSYDFIFVDADKDNYLNYHKRLIDLVKVGGLIGYDNTLWNGSVVAPPDAPLRKYVRYYRDFVLELNKALAADPRIEICQLPVGDGITLCRRIS
>PhCCoAMT-A0A0S2UWA5
MAENGASQETTQVAKHQEVGHKSLLQSDALYQYILETSVYPREPEPMKELREITAKHPWNLMTTSADEGQFLNMLLKLINAKNTMEIGVYTGYSLLATALALPDDGKILAMDINRENYEIGLPVIQKAGVAHKIDFREGPALPVLDLMVEDKSNHGTYDFIFVDADKDNYINYHKRIIELVKVGGVIGYDNTLWNGSVVAPPDAPLRKYVRYYRDFVLELNKALAADPRIEICMLPVGDGITLCRRVS
>PhCCoAMT-A0A0S2UWC9
MAENGAAVQENQNVIRHQEVGHKSLLQSDALYQYILETSVYPREPESMKELRELTAKHPWNLMTTSADEGQFLNMLLKLINAKNTMEIGVYTGYSLLATALAIPHDGKILAMDINRENYEIGLPVIEKAGVAHKIDFREGPALPVLDQLVEDKNNHGTYDFIFVDADKDNYINYHKRIIDLVKVGGLIGYDNTLWNGSLVAPADTPMRKYVRYYRDFILELNKALAADPRIEICMLPVGDGITLGRRIS
>NtCCoAMT-O04899
MAENGIKHQEVGHKSLLQSDALYQYILETSVYPREPESMKELREVTAKHPWNLMTTSADEGQFLNMLLKLINAKNTMEIGVYTGYSLLATALAIPDDGKILAMDINRENYEIGLPIIEKAGVAHKIEFREGPALPVLDQLVEDKKNHGTYDFIFVDADKDNYINYHKRIIDLVKVGGLIGYDNTLWNGSVVAPPDAPMRKYVRYYRDFVLELNKALAADPRIEICMLPVGDGITLCRRIT
>NtCCoAMT-Q42945
MAENGAAQENQVTKHQEVGHKSLLQSDALYQYILETSVYPREPEPMKELRELTAKHPWNLMTTSADEGQFLSMLLKLIIAKNTMEIGVYTGYSLLATALALPDDGKILAMDINKENYELGLPVIQKAGVAHKIDFREGPALPVLDLMIEDKNNHGTYDFIFVDADKDNYINYHKRIIELVKVGGVIGYDNTLWNGSVVAPPDAPMRKYVRYYRDFVLELNKALAADPRIEICMLPVGDGITLCRRIS
>CnCCoAMT-Q9SLP8
MAKGHKSKLQSDALRQYILETSVYPREPESMKELREVTAKHPWNLMRTSADEGQFLNMSLKLINAKNTMEIGVYTDYSLLATALAIPDDGKILAMDINRENYEIGLPKIEKAGVAHRIQFREGPALPVLDQLVEDKKNHGTYDFIFVDADKDNYINYHKRIIDLVKVGGLIGYDNTLWNGSVVGPPDAPMRKYLRYCRDFVLELIKALAVDPRIEICMLPVGDGITLSRRIT
>PkCCoAMT-P93711
MAFVLPAKGILQSEALKQYIYETSAYPGEHEQLKELREATTKKYGSLSGMSVPVDEGRFLSMLLKLMNAKRTLEVGVFTGYSLLSTALALPEDGQVTAIDKDRGAYEIGLPFIQKAGVEDKINFIQSEAPPILNEMLCNDKQPEFDFAFVDADKSSYKHYHEQLLKLVKIGGIIAYDNTLWYGLVAKEVDDEVPEPLRMVRTVIMEFNKLLSSDLRVEISQISIGDGVTLCRRLC
>McCCoAMT-O65162
MATTNVEENKQTQEQQPKEIKHQEVGHKSLLQSDALFQYILETSVYPREPEPMKELRDITAKHPWNLMTTSADEGQFLNMLLKLINAKNTIEIGVYTGYSLLASALALPDDGKILAMDINRENYELGLPVIQKAGVAHKIDFREGPALPVLDLLIEDAKNHGSFDFAFVDADKDNYGNYHKRLIDLVKIGGVIGYDNTLWNGSVAAPADAPMRKYVRYYRDFVMEFNKAIAADPRVEICQLPVGDGITLCRRIS
>ZvCCoAMT-Q41720
MATPTGETQPAKHQEVGHKSLLQSDALYQYILETSVYPREPQPMKELRRITAKHPWNLMTTSADEGQFLNLLLKLINAKNTMEIGVYTGYSLLSTALALPEDGKILALDINRENYEIGLPIIQKAGVAHKIDFREGPALPLLDQMLQDEKCHGSFDFIFVDADKDNYLNYHKRLIDLVKFGGVIGYDNTLWNGSLVAPADAPLRKYVRYYRDFVLELNKALAVDPRVEICQLPVGDGITLCRRIS
>EgCCoAMT-Q9SWB8
MAANAEPQQTQPAKHSEVGHKSLLQSDALYQYILETSVYPREPESMKELREITAKHPWNLMTTSADEGQFLNMLLKLINAKNTMEIGVYTGYSLLATALALPDDGKILAMDINRENFEIGLPVIEKAGLAHKIDFREGPALPLLDQLVQDEKNHGTYDFIFVDADKDNYINYHKRLIDLVKVGGLIGYDNTLWNGSVVAPADAPLRKYVRYYRDFVLELNKALAVDPRVEICMLPVGDGITLCRRVS
>ZmCCoAMT-Q9XGD5
MATTATEATKTTAPAQEQQANGNGNGEQKTRHSEVGHKSLLKSDDLYQYILDTSVYPREPESMKELREITAKHPWNLMTTSADEGQFLNMLIKLIGAKKTMEIGVYTGYSLLATALALPEDGTILAMDINRENYELGLPCINKAGVGHKIDFREGPALPVLDDLVADKEQHGSFDFAFVDADKDNYLNYHERLLKLVRPGGLIGYDNTLWNGSVVLPDDAPMRKYIRFYRDFVLALNSALAADDRVEICQLPVGDGVTLCRRVK
>ZmCCoAMT-Q9XGD6
MATTATEAAPAQEQQANGNGEQKTRHSEVGHKSLLKSDDLYQYILDTSVYPREPESMKELREVTAKHPWNLMTTSADEGQFLNMLIKLIGAKKTMEIGVYTGYSLLATALALPEDGTILAMDINRENYELGLPCIEKAGVAHKIDFREGPALPVLDDLIAEEKNHGSFDFVFVDADKDNYLNYHERLLKLVKLGGLIGYDNTLWNGSVVLPDDAPMRKYIRFYRDFVLVLNKALAADDRVEICQLPVGDGVTLCRRVK
>PtCCoAMT-Q9ZTT5
MASTSVAAAEVKAQTTQAEEPVKVVRHQEVGHKSLLQSDALYQYILETSVYPREPEPMKELPRVTAKHPWNLMTTSADEGQFLGLLLKLINAKNTMEIGVYTGYSLLSTALALPDDGKILAMDINRENYDIGLPIIEKAGVAHKIDFREGPALPVLDELLKNEDMHGSFDFVFVDRDKDNYLNYHKRLIDLVKVGGLIAYDNTLWNGSVVAPPDAPLRKYVRYYRDFVMELNKALAVDPRIEISQIPVLDGVTLCRRVY
>Solyc05g053330
MDYHGQKIEVISGRGREGGRGDSKEEIKEEEIVMDLRRGPWTVEEDFTLINFIAHHGEGRWNSLARCAGLKRTGKSCRLRWLNYLRPDVRRGNITVEEQLLILELHSRWGNRWSKIAQHLPGRTDNEIKNYWRTRVQKHAKQLKCDVNSKQFKDTMKYLWMPRLAERIQAAAATSNPTAASSSGPTTTYIQSQEIQHLLPNMNHHVPEYLPIQLMNIEKTNSLNYSATSTSSDNYSSDLTDGCYNFSINQSNNQDHSHVNQSTNQLLYEESTINPTSYNFHPGFQGFQEVDQQNNTQWMENPWNIEDMCFLQQLNNDM
>SpMYB78
MDYHGQKIEVVGRGREGGRGDSKEEIKEEEIVMDLRRGPWTVEEDFTLINFIAHHGEGRWNSLARCAGLKRTGKSCRLRWLNYLRPDVRRGNITVEEQLLILELHSRWGNRWSKIAQHLPGRTDNEIKNYWRTRVQKHAKQLKCDVNSKQFKDTMKYLWMPRLAERIQAAAATSNPTAASSSGPTTTYVQSQEIQHLLPNMNHHVPEYLPIQLMNIEKTNSLNYSATSASSDNYSSDLTDGCYNFSINQSNNQDHSQVNQSTNQLLYVESTINPTSYNFHPGFQGFQEVDQQNNTQWMENPWNIEDMCFLQQLNNDM
>StMYB108
MEYHGQKIEVDSGRGREGGRGDCNENNQEIKEEDVVMELRRGPWTVEEDFTLINFIAHHGEGRWNSLSRCAGLKRTGKSCRLRWLNYLRPDVRRGNITLEEQLLILELHSRWGNRWSKIAQHLPGRTDNEIKNYWRTRVQKHAKQLKCDVNSKQFKDTMKYLWMPRLAERIQATAAATSNPTAASSSGPTATTTYIQNQEIQHPLPNMNHHVPEYLPIQLMNIEKTNSLNYSATSASSDNYSSDLTDGCYNFPINQSNNQDHSQVNQSTNQFCYGESTINPTSYNFHPGFQGFQEVDQQNNTQWMENPWNIEDVCFLQQLNNDM
>SlMYB2
MDHQHVKVNLSRGDANNKNEDDMDLRRGPWTVEEDLTLMNYIAHHGEGRWNTLARCAGLKRTGKSCRLRWLNYLRPDVRRGNITLEEQLLILELHSRWGNRWSKIAQHLPGRTDNEIKNYWRTRVQKHAKQLKCDVNSKQFKDTMRYLWMPRLVERIQAAAGAGASTSSEVINPQNIVQIDHNTCVTNSSTATASSDNSFGTPVSDLTDCCYNYPQQQQDCFQFVGESLISPTGYFHHALEFQGAAASAIDHQQNTTQWMDGANFSDNLWNIEDMWFLQQQLNNNVV
>NtMYB108
MDEKGRSLKNNNMEDEMDLKRGPWTAEEDFKLMNYIATNGEGRWNSLSRCAGLQRTGKSCRLRWLNYLRPDVRRGNITLEEQLLILELHSRWGNRWSKIAQYLPGRTDNEIKNYWRTRVQKHAKQLKCDVNSQQFKDTMKYLWMPRLVERIQSASASSAAAATTTTTTTTGSAGTSSCITTSNNQFMNYDYNNNNMGQQFGVMSNNDYITPENSSVAVSPASDLTEYYSAPNPNPEYYSGQMGNSYYPDQNLVSSQLLPDNYFDYSGLLDEDLTAMQEQSNLSWFENINGAASSSDSLWNIGETDEEFWFLQQQQQFNNNGSF
>AtMYB108
MDEKGRSLKNNNMEDEMDLKRGPWTAEEDFKLMNYIATNGEGRWNSLSRCAGLQRTGKSCRLRWLNYLRPDVRRGNITLEEQLLILELHSRWGNRWSKIAQYLPGRTDNEIKNYWRTRVQKHAKQLKCDVNSQQFKDTMKYLWMPRLVERIQSASASSAAAATTTTTTTTGSAGTSSCITTSNNQFMNYDYNNNNMGQQFGVMSNNDYITPENSSVAVSPASDLTEYYSAPNPNPEYYSGQMGNSYYPDQNLVSSQLLPDNYFDYSGLLDEDLTAMQEQSNLSWFENINGAASSSDSLWNIGETDEEFWFLQQQQQFNNNGSF
>AtMYB78
MGDKGRSLKINKNMEEFTKVEEEMDVRRGPWTVEEDLELINYIASHGEGRWNSLARCAELKRTGKSCRLRWLNYLRPDVRRGNITLEEQLLILELHTRWGNRWSKIAQYLPGRTDNEIKNYWRTRVQKHAKQLKCDVNSQQFKDTMKYLWMPRLVERIQAASIGSVSMSSCVTTSSDQFVINNNNTNNVDNLALMSNPNGYITPDNSSVAVSPVSDLTECQVSSEVWKIGQDENLVDPKMTSPNYMDNSSGLLNGDFTKMQDQSDLNWFENINGMVPNYSDSFWNIGNDEDFWLLQQHQQVHDNGSF
>AtMYB112
MNISRTEFANCKTLINHKEEVEEVEKKMEIEIRRGPWTVEEDMKLVSYISLHGEGRWNSLSRSAGLNRTGKSCRLRWLNYLRPDIRRGDISLQEQFIILELHSRWGNRWSKIAQHLPGRTDNEIKNYWRTRVQKHAKLLKCDVNSKQFKDTIKHLWMPRLIERIAATQSVQFTSNHYSPENSSVATATSSTSSSEAVRSSFYGGDQVEFGTLDHMTNGGYWFNGGDTFETLCSFDELNKWLIQ
>AtMYB2
MEDYERINSNSPTHEEDSDVRKGPWTEEEDAILVNFVSIHGDARWNHIARSSGLKRTGKSCRLRWLNYLRPDVRRGNITLEEQFMILKLHSLWGNRWSKIAQYLPGRTDNEIKNYWRTRVQKQAKHLRCDVNSNLFKETMRNVWMPRLVERINAQSLPTTCEQVESMITDPSQPVNEPSPVEPGFVQFSQNHHQQFVPATELSATSSNSPAETFSDVRGGVVNGSGYDPSGQTGFGEFNDWGCVGGDNMWTDEESFWFLQDQFCPDTTSYSYN
>AtMYB62
MENSMKKKKSFKESEDEELRRGPWTLEEDTLLTNYILHNGEGRWNHVAKCAGLKRTGKSCRLRWLNYLKPDIRRGNLTPQEQLLILELHSKWGNRWSKIAQYLPGRTDNEIKNYWRTRVQKQARQLNIESNSDKFFDAVRSFWVPRLIEKMEQNSSTTTTYCCPQNNNNNSLLLPSQSHDSLSMQKDIDYSGFSNIDGSSSTSTCMSHLTTVPHFMDQSNTNIIDGSMCFHEGNVQEFGGYVPGMEDYMVNSDISMECHVADGYSAYEDVTQDPMWNVDDIWQFRE
>AtMYB116
MSNITKKKCNGNEEGAEQRKGPWTLEEDTLLTNYISHNGEGRWNLLAKSSGLKRAGKSCRLRWLNYLKPDIKRGNLTPQEQLLILELHSKWGNRWSKISKYLPGRTDNDIKNYWRTRVQKQARQLNIDSNSHKFIEVVRSFWFPRLINEIKDNSYTNNIKANAPDLLGPILRDSKDLGFNNMDCSTSMSEDLKKTSQFMDFSDLETTMSLEGSRGGSSQCVSEVYSSFPCLEEEYMVAVMGSSDISALHDCHVADSKYEDDVTQDLMWNMDDIWQFNEYAHFN
>AtMYB21
MEKRGGGSSGGSGSSAEAEVRKGPWTMEEDLILINYIANHGDGVWNSLAKSAGLKRTGKSCRLRWLNYLRPDVRRGNITPEEQLIIMELHAKWGNRWSKIAKHLPGRTDNEIKNFWRTRIQKYIKQSDVTTTSSVGSHHSSEINDQAASTSSHNVFCTQDQAMETYSPTPTSYQHTNMEFNYGNYSAAAVTATVDYPVPMTVDDQTGENYWGMDDIWSSMHLLNGN
>AtMYB57
METTMKKKGRVKATITSQKEEEGTVRKGPWTMEEDFILFNYILNHGEGLWNSVAKASGLKRTGKSCRLRWLNYLRPDVRRGNITEEEQLLIIQLHAKLGNRWSKIAKHLPGRTDNEIKNFWRTKIQRHMKVSSENMMNHQHHCSGNSQSSGMTTQGSSGKAIDTAESFSQAKTTTFNVVEQQSNENYWNVEDLWPVHLLNGDHHVI
>AtMYB71
MSLWGGMGGGWGMVEEGWRKGPWTAEEDRLLIDYVQLHGEGRWNSVARLAGLKRNGKSCRLRWVNYLRPDLKRGQITPHEETIILELHAKWGNRWSTIARSLPGRTDNEIKNYWRTHFKKKTKSPTNSAEKTKNRILKRQQFQQQRQMELQQEQQLLQFNQIDMKKIMSLLDDDNNNGDNTFSSSSSGESGALYVPHQITHSTTTSGCEPNSNGYYPVVPVTIPEANVNEDNAIWDGLWNLDFEGQGSFGGAACAPRKHYFQNMVIPFC
>AtMYB79
MVEEVWRKGPWTAEEDRLLIEYVRVHGEGRWNSVSKLAGLKRNGKSCRLRWVNYLRPDLKRGQITPHEESIILELHAKWGNRWSTIARSLPGRTDNEIKNYWRTHFKKKAKPTTNNAEKIKSRLLKRQHFKEQREIELQQEQQLFQFDQLGMKKIISLLEENNSSSSSDGGGDVFYYPDQITHSSKPFGYNSNSLEEQLQGRFSPVNIPDANTMNEDNAIWDGFWNMDVVNGHGGNLGVVAATAACGPRKPYFHNLVIPFC
>AtMYB121
MLDWGVQGHHQKHDHDIYQQQHQQQGCRKGPWTLEEDKLLAEYVTSHGEGRWSTVAKCAGLNRSGKSCRLRWVNYLRPGLKRGQITPQEEGIILELHSLWGNKWSTIARYLPGRTDNEIKNYWRTHYKKNQKSSSKQDKVKKSLSRKQQQVDLKPQPQAQSENHQSQLVSQDHMNIDNDHNIASSLYYPTSVFDDKLYMPQSVATTSSDHSMIDEGHLWGSLWNLDEDDPHSFGGGSGQGTAADIDEKFPDSGIEAPSCGSGDYSYTGVYMGGYIF
>AtMYB48
MKMMQEEGNRKGPWTEQEDILLVNFVHLFGDRRWDFIAKVSGLNRTGKSCRLRWVNYLHPGLKRGKMTPQEERLVLELHAKWGNRWSKIARKLPGRTDNEIKNYWRTHMRKKAQEKKRPVSPTSSFSNCSSSSVTTTTTNTQDTSCHSRKSSGEVSFYDTGGSRSTREMNQENEDVYSLDDIWREIDHSAVNIIKPVKDIYSEQSHCLSYPNLASPSWESSLDSIWNMDADKSKISSYFANDQFPFCFQHSRSPWSSG
>AtMYB107
MGRSPCCDESGLKKGPWTPEEDQKLINHIRKHGHGSWRALPKQAGLNRCGKSCRLRWTNYLRPDIKRGNFTAEEEQTIINLHSLLGNKWSSIAGHLPGRTDNEIKNYWNTHIRKKLIQMGIDPVTHRPRTDHLNVLAALPQLLAAANFNNLLNLNQNIQLDATSVAKAQLLHSMIQVLSNNNTSSSFDIHHTTNNLFGQSSFLENLPNIENPYDQTQGLSHIDDQPLDSFSSPIRVVAYQHDQNFIPPLISTSPDESKETQMMVKNKEIMKYNDHTSNPSSTSTFTQDHQPWCDIIDDEASDSYWKEIIEQTCSEPWPFRE

## Sheet: Table  S4
Table S4. Detailed information on the frequences of the two haplotypes.
TS	Group	SNP: 54119614	SNP: 54119751	SNP: 54119755	Haplotype
TS-171	BIG	A	G	T	HapA
TS-253	BIG	A	G	T	HapA
TS-655	BIG	A	G	T	HapA
TS-684	BIG	A	G	T	HapA
TS-638	BIG	A	G	T	HapA
TS-68	BIG	A	G	T	HapA
TS-520	BIG	A	G	T	HapA
TS-196	BIG	A	G	T	HapA
TS-180	BIG	A	G	T	HapA
TS-30	CER	A	G	T	HapA
TS-611	BIG	A	G	T	HapA
TS-519	BIG	A	G	T	HapA
TS-162	BIG	A	G	T	HapA
TS-272	BIG	A	G	T	HapA
TS-181	CER	A	G	T	HapA
TS-106	CER	A	G	T	HapA
TS-155	BIG	A	G	T	HapA
TS-584	BIG	A	G	T	HapA
TS-239	BIG	A	G	T	HapA
TS-246	BIG	A	G	T	HapA
TS-663	BIG	A	G	T	HapA
TS-607	BIG	A	G	T	HapA
TS-624	BIG	A	G	T	HapA
TS-642	BIG	A	G	T	HapA
TS-10	BIG	A	G	T	HapA
TS-506	CER	A	G	T	HapA
TS-194	BIG	A	G	T	HapA
TS-115	BIG	A	G	T	HapA
TS-176	BIG	A	G	T	HapA
TS-187	CER	A	G	T	HapA
TS-128	BIG	A	G	T	HapA
TS-280	CER	A	G	T	HapA
TS-1	BIG	A	G	T	HapA
TS-514	BIG	A	G	T	HapA
TS-255	BIG	A	G	T	HapA
TS-120	CER	A	G	T	HapA
TS-147	BIG	A	G	T	HapA
TS-130	BIG	A	G	T	HapA
TS-141	BIG	A	G	T	HapA
TS-76	BIG	A	G	T	HapA
TS-275	BIG	A	G	T	HapA
TS-597	BIG	A	G	T	HapA
TS-152	BIG	A	G	T	HapA
TS-258	CER	A	G	T	HapA
TS-189	CER	A	G	T	HapA
TS-184	BIG	A	G	T	HapA
TS-278	BIG	A	G	T	HapA
TS-167	BIG	A	G	T	HapA
TS-600	BIG	A	G	T	HapA
TS-154	CER	A	G	T	HapA
TS-667	BIG	A	G	T	HapA
TS-606	BIG	A	G	T	HapA
TS-259	BIG	A	G	T	HapA
TS-252	CER	A	G	T	HapA
TS-510	BIG	A	G	T	HapA
TS-170	BIG	A	G	T	HapA
TS-166	BIG	A	G	T	HapA
TS-110	BIG	A	G	T	HapA
TS-3	BIG	A	G	T	HapA
TS-129	CER	A	G	T	HapA
TS-163	BIG	A	G	T	HapA
TS-533	BIG	A	G	T	HapA
TS-90	BIG	A	G	T	HapA
TS-665	BIG	A	G	T	HapA
TS-89	BIG	A	G	T	HapA
TS-168	BIG	A	G	T	HapA
TS-264	BIG	A	G	T	HapA
TS-186	BIG	A	G	T	HapA
TS-193	BIG	A	G	T	HapA
TS-153	BIG	A	G	T	HapA
TS-586	BIG	A	G	T	HapA
TS-585	CER	A	G	T	HapA
TS-283	CER	A	G	T	HapA
TS-198	BIG	A	G	T	HapA
TS-302	CER	A	G	T	HapA
TS-190	BIG	A	G	T	HapA
TS-681	BIG	A	G	T	HapA
TS-649	BIG	A	G	T	HapA
TS-544	BIG	A	G	T	HapA
TS-551	BIG	A	G	T	HapA
TS-539	BIG	A	G	T	HapA
TS-138	CER	A	G	T	HapA
TS-131	CER	A	G	T	HapA
TS-6	BIG	A	G	T	HapA
TS-2	BIG	A	G	T	HapA
TS-12	BIG	A	G	T	HapA
TS-565	BIG	A	G	T	HapA
TS-524	BIG	A	G	T	HapA
TS-159	BIG	A	G	T	HapA
TS-228	BIG	A	G	T	HapA
TS-238	CER	A	G	T	HapA
TS-111	BIG	A	G	T	HapA
TS-537	CER	A	G	T	HapA
TS-540	BIG	A	G	T	HapA
TS-245	BIG	A	G	T	HapA
TS-211	BIG	A	G	T	HapA
TS-192	BIG	A	G	T	HapA
TS-604	BIG	A	G	T	HapA
TS-220	BIG	A	G	T	HapA
TS-249	BIG	A	G	T	HapA
TS-535	BIG	A	G	T	HapA
TS-136	BIG	A	G	T	HapA
TS-573	BIG	A	G	T	HapA
TS-558	BIG	A	G	T	HapA
TS-137	BIG	A	G	T	HapA
TS-628	CER	A	G	T	HapA
TS-589	BIG	A	G	T	HapA
TS-515	BIG	A	G	T	HapA
TS-617	BIG	A	G	T	HapA
TS-525	BIG	A	G	T	HapA
TS-566	BIG	A	G	T	HapA
TS-4	BIG	A	G	T	HapA
TS-104	BIG	A	G	T	HapA
TS-169	BIG	A	G	T	HapA
TS-671	BIG	A	G	T	HapA
TS-592	BIG	A	G	T	HapA
TS-731	CER	A	G	T	HapA
TS-433	PIM	A	G	T	HapA
TS-215	BIG	A	G	T	HapA
TS-555	BIG	A	G	T	HapA
TS-281	CER	A	G	T	HapA
TS-83	CER	A	G	T	HapA
TS-700	BIG	A	G	T	HapA
TS-432	PIM	A	G	T	HapA
TS-175	BIG	A	G	T	HapA
TS-27	CER	A	G	T	HapA
TS-118	CER	A	G	T	HapA
TS-594	CER	A	G	T	HapA
TS-599	BIG	A	G	T	HapA
TS-646	BIG	A	G	T	HapA
TS-84	CER	A	G	T	HapA
TS-678	BIG	A	G	T	HapA
TS-148	CER	A	G	T	HapA
TS-140	BIG	A	G	T	HapA
TS-247	CER	A	G	T	HapA
TS-621	BIG	A	G	T	HapA
TS-687	BIG	A	G	T	HapA
TS-579	BIG	A	G	T	HapA
TS-528	CER	A	G	T	HapA
TS-609	BIG	A	G	T	HapA
TS-28	CER	A	G	T	HapA
TS-669	BIG	A	G	T	HapA
TS-91	CER	A	G	T	HapA
TS-517	BIG	A	G	T	HapA
TS-633	BIG	A	G	T	HapA
TS-664	BIG	A	G	T	HapA
TS-236	BIG	A	G	T	HapA
TS-637	BIG	A	G	T	HapA
TS-271	CER	A	G	T	HapA
TS-595	BIG	A	G	T	HapA
TS-113	BIG	A	G	T	HapA
TS-602	BIG	A	G	T	HapA
TS-563	BIG	A	G	T	HapA
TS-619	BIG	A	G	T	HapA
TS-121	BIG	A	G	T	HapA
TS-575	BIG	A	G	T	HapA
TS-614	CER	A	G	T	HapA
TS-261	BIG	A	G	T	HapA
TS-697	BIG	A	G	T	HapA
TS-55	BIG	A	G	T	HapA
TS-554	BIG	A	G	T	HapA
TS-303	CER	A	G	T	HapA
TS-580	BIG	A	G	T	HapA
TS-212	BIG	A	G	T	HapA
TS-177	BIG	A	G	T	HapA
TS-222	PIM	A	G	T	HapA
TS-204	BIG	A	G	T	HapA
TS-300	CER	A	G	T	HapA
TS-618	CER	A	G	T	HapA
TS-523	BIG	A	G	T	HapA
TS-95	BIG	A	G	T	HapA
TS-508	CER	A	G	T	HapA
TS-9	BIG	A	G	T	HapA
TS-161	BIG	A	G	T	HapA
TS-536	CER	A	G	T	HapA
TS-105	CER	A	G	T	HapA
TS-636	BIG	A	G	T	HapA
TS-132	BIG	A	G	T	HapA
TS-512	BIG	A	G	T	HapA
TS-59	BIG	A	G	T	HapA
TS-562	BIG	A	G	T	HapA
TS-69	BIG	A	G	T	HapA
TS-541	BIG	A	G	T	HapA
TS-574	BIG	A	G	T	HapA
TS-593	BIG	A	G	T	HapA
TS-635	BIG	A	G	T	HapA
TS-191	BIG	A	G	T	HapA
TS-133	BIG	A	G	T	HapA
TS-660	BIG	A	G	T	HapA
TS-550	BIG	A	G	T	HapA
TS-75	CER	A	G	T	HapA
TS-174	BIG	A	G	T	HapA
TS-40	CER	A	G	T	HapA
TS-677	BIG	A	G	T	HapA
TS-534	BIG	A	G	T	HapA
TS-564	CER	A	G	T	HapA
TS-29	CER	A	G	T	HapA
TS-629	BIG	A	G	T	HapA
TS-598	CER	A	G	T	HapA
TS-590	CER	A	G	T	HapA
TS-227	CER	A	G	T	HapA
TS-739	BIG	A	G	T	HapA
TS-218	BIG	A	G	T	HapA
TS-296	BIG	A	G	T	HapA
TS-270	BIG	A	G	T	HapA
TS-88	BIG	A	G	T	HapA
TS-627	BIG	A	G	T	HapA
TS-630	BIG	A	G	T	HapA
TS-99	CER	A	G	T	HapA
TS-640	BIG	A	G	T	HapA
TS-63	CER	A	G	T	HapA
TS-178	BIG	A	G	T	HapA
TS-577	BIG	A	G	T	HapA
TS-656	BIG	A	G	T	HapA
TS-401	BIG	A	G	T	HapA
TS-613	BIG	A	G	T	HapA
TS-568	BIG	A	G	T	HapA
TS-299	CER	A	G	T	HapA
TS-542	BIG	A	G	T	HapA
TS-78	BIG	A	G	T	HapA
TS-516	BIG	A	G	T	HapA
TS-631	BIG	A	G	T	HapA
TS-507	BIG	A	G	T	HapA
TS-11	BIG	A	G	T	HapA
TS-400	BIG	A	G	T	HapA
TS-559	BIG	A	G	T	HapA
TS-503	BIG	A	G	T	HapA
TS-546	BIG	A	G	T	HapA
TS-569	BIG	A	G	T	HapA
TS-691	BIG	A	G	T	HapA
TS-44	BIG	A	G	T	HapA
TS-298	CER	A	G	T	HapA
TS-531	BIG	A	G	T	HapA
TS-647	BIG	A	G	T	HapA
TS-670	BIG	A	G	T	HapA
TS-151	BIG	A	G	T	HapA
TS-202	CER	A	G	T	HapA
TS-294	CER	A	G	T	HapA
TS-591	BIG	A	G	T	HapA
TS-622	BIG	A	G	T	HapA
TS-35	CER	A	G	T	HapA
TS-183	BIG	A	G	T	HapA
TS-72	CER	A	G	T	HapA
TS-556	BIG	A	G	T	HapA
TS-572	BIG	A	G	T	HapA
TS-8	BIG	A	G	T	HapA
TS-548	BIG	A	G	T	HapA
TS-615	CER	A	G	T	HapA
TS-634	BIG	A	G	T	HapA
TS-532	CER	A	G	T	HapA
TS-48	BIG	A	G	T	HapA
TS-505	BIG	A	G	T	HapA
TS-38	CER	A	G	T	HapA
TS-625	BIG	A	G	T	HapA
TS-538	BIG	A	G	T	HapA
TS-292	BIG	A	G	T	HapA
TS-210	BIG	A	G	T	HapA
TS-135	BIG	A	G	T	HapA
TS-86	BIG	A	G	T	HapA
TS-588	BIG	A	G	T	HapA
TS-61	CER	A	G	T	HapA
TS-612	BIG	A	G	T	HapA
TS-623	CER	A	G	T	HapA
TS-650	BIG	A	G	T	HapA
TS-587	BIG	A	G	T	HapA
TS-205	CER	A	G	T	HapA
TS-632	BIG	A	G	T	HapA
TS-7	BIG	A	G	T	HapA
TS-56	CER	A	G	T	HapA
TS-201	BIG	A	G	T	HapA
TS-547	BIG	A	G	T	HapA
TS-620	BIG	A	G	T	HapA
TS-53	CER	A	G	T	HapA
TS-62	CER	A	G	T	HapA
TS-46	BIG	A	G	T	HapA
TS-605	BIG	A	G	T	HapA
TS-501	BIG	A	G	T	HapA
TS-47	BIG	A	G	T	HapA
TS-45	BIG	A	G	T	HapA
TS-57	CER	A	G	T	HapA
TS-54	CER	A	G	T	HapA
TS-266	PIM	G	A	C	HapB
TS-24	PIM	G	A	C	HapB
TS-145	PIM	G	A	C	HapB
TS-419	PIM	G	A	C	HapB
TS-116	CER	G	A	C	HapB
TS-702	CER	G	A	C	HapB
TS-231	CER	G	A	C	HapB
TS-415	PIM	G	A	C	HapB
TS-545	CER	G	A	C	HapB
TS-182	PIM	G	A	C	HapB
TS-160	BIG	G	A	C	HapB
TS-66	CER	G	A	C	HapB
TS-701	PIM	G	A	C	HapB
TS-420	PIM	G	A	C	HapB
TS-450	CER	G	A	C	HapB
TS-428	CER	G	A	C	HapB
TS-301	CER	G	A	C	HapB
TS-254	CER	G	A	C	HapB
TS-119	CER	G	A	C	HapB
TS-77	PIM	G	A	C	HapB
TS-19	PIM	G	A	C	HapB
TS-26	CER	G	A	C	HapB
TS-21	PIM	G	A	C	HapB
TS-652	CER	G	A	C	HapB
TS-509	BIG	G	A	C	HapB
TS-94	CER	G	A	C	HapB
TS-34	CER	G	A	C	HapB
TS-74	BIG	G	A	C	HapB
TS-39	CER	G	A	C	HapB
TS-425	PIM	G	A	C	HapB
TS-17	PIM	G	A	C	HapB
TS-18	PIM	G	A	C	HapB
TS-416	PIM	G	A	C	HapB
TS-16	PIM	G	A	C	HapB
TS-651	CER	G	A	C	HapB
TS-37	CER	G	A	C	HapB
TS-430	CER	G	A	C	HapB
TS-15	PIM	G	A	C	HapB
TS-23	PIM	G	A	C	HapB

## Sheet: Table  S5
Table S5. Transcription factors identified by gene co-expression analysis of SlEPS1.
Gene A	Gene B	Annotation	P-value	Correlation
Solyc02g093180	Solyc05g053330	MYB transcription factor (AHRD V3.3 *** Q39550_CRAPL)	6.71881e-13	0.972931
Solyc02g093180	Solyc01g100460	BZIP transcription factor family protein (AHRD V3.3 *** B9GSS6_POPTR)	1.10349e-12	0.971378
Solyc02g093180	Solyc02g086687	MYB-related transcription factor (AHRD V3.3 *-* A0A059PSM5_SALMI)	2.04167e-12	0.969328
Solyc02g093180	Solyc05g051830	MADS-box transcription factor family protein (AHRD V3.3 *-* G7ZXM5_MEDTR)	2.06925e-12	0.969282
Solyc02g093180	Solyc11g020950	BZIP family transcription factor family protein (AHRD V3.3 *** B9N898_POPTR)	2.09679e-12	0.969236
Solyc02g093180	Solyc12g027650	Nuclear transcription factor Y protein (AHRD V3.3 *** G7LE45_MEDTR)	2.22484e-12	0.96903
Solyc02g093180	Solyc02g067760	R2R3MYB transcription factor 21	4.85785e-12	0.966184
Solyc02g093180	Solyc06g034030	myb-like transcription factor family protein (AHRD V3.3 *-* AT5G47390.1)	8.00125e-12	0.964227
Solyc02g093180	Solyc03g117130	Ethylene-responsive transcription factor (AHRD V3.3 *** W9RS58_9ROSA)	1.22604e-11	0.962463
Solyc02g093180	Solyc04g007300	bHLH transcription factor 30	2.78639e-11	0.958817
Solyc02g093180	Solyc04g056360	WRKY transcription factor 36	6.21945e-11	0.954902
Solyc02g093180	Solyc03g114235	Basic helix-loop-helix transcription factor (AHRD V3.3 *** A0A0H3YBW0_SALMI)	6.34754e-11	0.954798
Solyc02g093180	Solyc11g008900	Zinc finger transcription factor 65	1.40808e-10	0.950528
Solyc02g093180	Solyc04g005130	bHLH transcription factor 27	2.37963e-09	0.931745
Solyc02g093180	Solyc05g006650	bHLH transcription factor 36	1.74494e-08	0.914212
Solyc02g093180	Solyc02g088340	WRKY transcription factor 3	3.96789e-08	0.905679
Solyc02g093180	Solyc01g111500	R2R3MYB transcription factor 7	3.10883e-07	0.880165
Solyc02g093180	Solyc06g069635	T-box transcription factor putative (DUF863) (AHRD V3.3 *-* AT1G13940.2)	3.43206e-07	0.87877
Solyc02g093180	Solyc06g062905	global transcription factor group E8 (AHRD V3.3 --* AT3G27260.4)	4.51216e-07	0.874819
Solyc02g093180	Solyc01g079270	Transcription factor putative (AHRD V3.3 *-* B9RNB4_RICCO)	6.53729e-07	0.869247
Solyc02g093180	Solyc12g044610	Myb transcription factor (AHRD V3.3 *** B1Q4U5_BRUGY)	6.55341e-07	0.86921
Solyc02g093180	Solyc01g091000	PLATZ transcription factor family protein (AHRD V3.3 *** A0A061DW44_THECC)	2.15136e-06	0.849487
Solyc02g093180	Solyc07g052300	R2R3MYB transcription factor 101	7.55677e-06	0.825121
Solyc02g093180	Solyc12g049300	R2R3MYB transcription factor 54	1.1818e-05	0.815442
Solyc02g093180	Solyc04g014470	R2R3MYB transcription factor 20	1.24929e-05	0.814199
Solyc02g093180	Solyc09g015190	Dehydration responsive element binding transcription factor (AHRD V3.3 *-* W6FJ00_9ROSA)	4.57608e-05	0.782365
Solyc02g093180	Solyc09g005070	LOW QUALITY:bHLH transcription factor148	0.000109526	0.757561
Solyc02g093180	Solyc01g088820	LOW QUALITY:Transcription factor putative (AHRD V3.3 *** B9SKE7_RICCO)	0.000223695	0.734866
Solyc02g093180	Solyc10g017640	MADS-box transcription factor (AHRD V3.3 *-* G7L1F7_MEDTR)	0.000257927	0.730055
Solyc02g093180	Solyc03g097820	bHLH transcription factor 22	0.000320629	0.722506
Solyc02g093180	Solyc12g056510	Trihelix transcription factor GT-2 (AHRD V3.3 *** A0A0B2SAG9_GLYSO)	0.000366848	0.717712
Solyc02g093180	Solyc01g104770	transcription factor (AHRD V3.3 *** AT1G76870.3)	0.00055809	0.702142

## Sheet: Table S6
Table S6. Genomic locations of gene cluster members in different species.
Species	Family	Name	Locus Name	Chromosome	start	end	P-ident	evalue	bitscore
Porphyra umbilicalis	Bangiaceae	Solyc02g092820
		Solyc02g093180
		Solyc02g093230	Pum0783s0002.1.p	scaffold_783	11509	14595	33	5.73e-22	101
		Solyc02g093250	Pum0783s0002.1.p	scaffold_783	11509	14595	33	7.77e-22	100
		Solyc02g093270	Pum0783s0002.1.p	scaffold_783	11509	14595	33.5	8.43e-22	101
Chara braunii	Characeae	Solyc02g092820
		Solyc02g093180	CBR_g10833	BFEA01000155	836347	836520	31	0.00034	90
		Solyc02g093230	CBR_g4503	BFEA01000118	2301442	2310960	35	5.1e-14	158
		Solyc02g093250	CBR_g4503	BFEA01000118	2301442	2310960	35	5.1e-14	158
		Solyc02g093270	CBR_g4503	BFEA01000118	2301442	2310960	35	5.1e-14	158
Chlamydomonas reinhardtii	Chlamydomonadaceae	Solyc02g092820
		Solyc02g093180
		Solyc02g093230	Cre13.g571950.t1.2	Chromosome_13	1403383	1406445	42.7	1.33e-44	156
		Solyc02g093250	Cre13.g571950.t1.2	Chromosome_13	1403383	1406445	42.7	1.33e-44	156
		Solyc02g093270	Cre13.g571950.t1.2	Chromosome_13	1403383	1406445	43.1	1.56e-44	157
Chromochloris zofingiensis	Chromochloridaceae	Solyc02g092820
		Solyc02g093180
		Solyc02g093230	Cz08g18150.t1	Chr08	1849507	1850979	41.7	3.65e-34	129
		Solyc02g093250	Cz08g18150.t1	Chr08	1849507	1850979	40.3	2.59e-34	129
		Solyc02g093270	Cz08g18150.t1	Chr08	1849507	1850979	41.2	2.01e-34	130
Dunaliella salina	Dunaliellaceae	Solyc02g092820
		Solyc02g093180
		Solyc02g093230	Dusal.0346s00005.1.p	scaffold346	99246	116744	35.6	2.2e-31	121
		Solyc02g093250	Dusal.0346s00005.1.p	scaffold346	99246	116744	34.5	1.11e-31	122
		Solyc02g093270	Dusal.0346s00005.1.p	scaffold346	99246	116744	35	1.66e-31	122
Volvox carteri	Volvocaceae	Solyc02g092820
		Solyc02g093180
		Solyc02g093230	Vocar.0001s0323.1.p	scaffold_1	2407105	2410717	40	1.45e-42	152
		Solyc02g093250	Vocar.0001s0323.1.p	scaffold_1	2407105	2410717	40.4	2.37e-44	157
		Solyc02g093270	Vocar.0001s0323.1.p	scaffold_1	2407105	2410717	40.9	3.92e-44	157
Ceratodon purpureus	Ditrichaceae	Solyc02g092820	CepurGG1.10G060100.1.p	Chr10	5656207	5659319	39.7	2.44e-146	443
		Solyc02g093180	CepurGG1.5G083900.1.p	Chr05	8046891	8048951	28.5	1.36e-26	118
		Solyc02g093230	CepurGG1.12G157200.1.p	Chr12	12855226	12856610	67	1.66e-109	320
		Solyc02g093250	CepurGG1.12G157200.1.p	Chr12	12855226	12856610	66.5	4.76e-109	319
		Solyc02g093270	CepurGG1.12G157200.1.p	Chr12	12855226	12856610	66.5	6.62e-109	320
Marchantia polymorpha	Marchantiaceae	Solyc02g092820	Mapoly0053s0073.1.p	scaffold_53	960855	966122	43.1	8.95e-158	474
		Solyc02g093180	Mapoly0010s0138.1.p	scaffold_10	1885279	1887243	25.5	1.56e-17	92
		Solyc02g093230	Mapoly0035s0134.1.p	scaffold_35	1445761	1449229	62.5	4.2e-109	320
		Solyc02g093250	Mapoly0035s0134.1.p	scaffold_35	1445761	1449229	62.1	5.96e-109	320
		Solyc02g093270	Mapoly0035s0134.1.p	scaffold_35	1445761	1449229	62.5	1.18e-108	320
Physcomitrium patens	Funariaceae	Solyc02g092820	Pp3c24_16260	24	10696633	10697930	37	2.4e-76	613
		Solyc02g093180	Pp3c21_8270	21	5365841	5366047	34.8	3.2e-06	106
		Solyc02g093230	Pp3c23_5530	23	3829798	3831094	63.9	8.7e-110	845
		Solyc02g093250	Pp3c23_5530	23	3829798	3831094	64.5	9.8e-112	859
		Solyc02g093270	Pp3c23_5530	23	3829798	3831094	64.5	2.2e-112	861
Sphagnum fallax	Sphagnaceae	Solyc02g092820	Sphfalx13G046600.1.p	LG13	7142605	7147458	39.4	6.96e-142	432
		Solyc02g093180	Sphfalx11G112400.1.p	LG11	16539047	16542422	28.2	2.06e-25	115
		Solyc02g093230	Sphfalx04G067400.1.p	LG04	10253946	10256360	66.8	7.86e-117	340
		Solyc02g093250	Sphfalx04G067400.1.p	LG04	10253946	10256360	65.7	9.61e-118	343
		Solyc02g093270	Sphfalx04G067400.1.p	LG04	10253946	10256360	65.7	6.73e-118	344
Sphagnum magellanicum	Sphagnaceae	Solyc02g092820	Sphmag13G044100.1.p	LG13	7443558	7449148	39.5	1.64e-139	426
		Solyc02g093180	Sphmag11G115700.1.p	LG11	19338298	19342055	28.2	2.21e-24	112
		Solyc02g093230	Sphmag04G069800.1.p	LG04	11375940	11378351	65.9	5.25e-115	336
		Solyc02g093250	Sphmag04G069800.1.p	LG04	11375940	11378351	64.8	6.43e-116	338
		Solyc02g093270	Sphmag04G069800.1.p	LG04	11375940	11378351	64.8	4.49e-116	340
Ceratopteris richardii	Parkeriaceae	Solyc02g092820	Ceric.08G060800.1.p	Chr08	160207365	160216322	58.1	6.79e-254	717
		Solyc02g093180	Ceric.06G038300.1.p	Chr06	100977849	100981054	31.3	8.18e-45	168
		Solyc02g093230	Ceric.35G070100.1.p	Chr35	144953314	144955528	71.6	2.46e-125	362
		Solyc02g093250	Ceric.35G070100.1.p	Chr35	144953314	144955528	70.4	2.59e-127	367
		Solyc02g093270	Ceric.35G070100.1.p	Chr35	144953314	144955528	70.4	1.29e-127	369
Selaginella moellendorffii	Selaginellaceae	Solyc02g092820	99818	scaffold_22	1450771	1453019	65	1.31e-275	771
		Solyc02g093180	33608	scaffold_24	1736735	1737981	31.1	6.78e-38	148
		Solyc02g093230	271191	scaffold_30	568355	569800	74	8.14e-128	368
		Solyc02g093250	271191	scaffold_30	568355	569800	73.7	9.94e-129	370
		Solyc02g093270	271191	scaffold_30	568355	569800	72.9	8.17e-128	369
Selaginella moellendorffii	Selaginellaceae	Solyc02g092820	SELMODRAFT_99818	GL377587	1452070	1453001	62.8	1.2e-110	857
		Solyc02g093180	SELMODRAFT_402836	GL377565	4987057	4987233	39	3.5e-09	124
		Solyc02g093230	SELMODRAFT_158563	GL377644	584768	585806	73.9	4.8e-125	951
		Solyc02g093250	SELMODRAFT_158563	GL377644	584765	585806	73.6	3.5e-125	952
		Solyc02g093270	SELMODRAFT_158563	GL377644	584765	585806	72.8	5e-125	948
Thuja plicata	Cupressaceae	Solyc02g092820	Thupl.29377740s0001.1.p	29377740	883119	887274	66.8	7.99e-289	805
		Solyc02g093180	Thupl.29378649s0009.1.p	29378649	3703590	3708612	38.8	1.58e-86	278
		Solyc02g093230	Thupl.29381129s0004.1.p	29381129	626280	629239	90.2	3.42e-156	439
		Solyc02g093250	Thupl.29381129s0004.1.p	29381129	626280	629239	90.6	2.07e-157	442
		Solyc02g093270	Thupl.29381129s0004.1.p	29381129	626280	629239	87.6	6.09e-157	442
Amborella trichopoda	Amborellaceae	Solyc02g092820	evm_27.model.AmTr_v1.0_scaffold00001.556	AmTr_v1.0_scaffold00001	13956136	13958124	69	1.06e-295	822
		Solyc02g093180	evm_27.model.AmTr_v1.0_scaffold00035.47	AmTr_v1.0_scaffold00035	4448181	4461849	38.8	4.82e-96	302
		Solyc02g093230	evm_27.model.AmTr_v1.0_scaffold00046.27	AmTr_v1.0_scaffold00046	733126	736645	91.1	1.28e-158	445
		Solyc02g093250	evm_27.model.AmTr_v1.0_scaffold00046.27	AmTr_v1.0_scaffold00046	733126	736645	91.5	1.63e-161	452
		Solyc02g093270	evm_27.model.AmTr_v1.0_scaffold00046.27	AmTr_v1.0_scaffold00046	733126	736645	88.3	6.82e-161	452
Cinnamomum kanehirae	Lauraceae	Solyc02g092820	CKAN_00654000	CKAN.scaff0002	75023880	75025880	78.2	0	964
		Solyc02g093180	CKAN_02032000	CKAN.scaff0008	38239721	38242717	47.3	4.91e-129	387
		Solyc02g093230	CKAN_00606200	CKAN.scaff0002	67020770	67022120	92.3	9.02e-160	449
		Solyc02g093250	CKAN_00606200	CKAN.scaff0002	67020770	67022120	92.8	9.42e-162	454
		Solyc02g093270	CKAN_00606200	CKAN.scaff0002	67020770	67022120	91.9	7.98e-161	452
Nymphaea colorata	Nymphaeaceae	Solyc02g092820	Nycol.I01069.2.p	GWHAAYW00000009	16691985	16695156	71.6	3.65e-307	850
		Solyc02g093180	Nycol.C01606.1.p	GWHAAYW00000003	22117194	22120138	39.9	8.92e-101	314
		Solyc02g093230	Nycol.D00572.1.p	GWHAAYW00000004	14991276	14993032	90.6	4.25e-155	436
		Solyc02g093250	Nycol.D00572.1.p	GWHAAYW00000004	14991276	14993032	90.3	5.4e-158	444
		Solyc02g093270	Nycol.D00572.1.p	GWHAAYW00000004	14991276	14993032	89.4	3.21e-157	443
Nymphaea colorata	Nymphaeaceae	Solyc02g092820	NC2G0126560	2	23589494	23591356	67.2	1e-169	1282
		Solyc02g093180	NC6G0154430	6	15698740	15701425	50.8	1.7e-35	312
		Solyc02g093230	NC4G0153320	4	14991554	14992912	89.4	2.8e-150	1131
		Solyc02g093250	NC4G0153320	4	14991554	14992912	90.3	3.1e-152	1145
		Solyc02g093270	NC4G0153320	4	14991554	14992912	89.4	3.6e-152	1141
Aquilegia coerulea	Ranunculaceae	Solyc02g092820	Aqcoe5G214900.1.p	Chr_05	13204527	13206792	74.4	0	893
		Solyc02g093180	Aqcoe5G146400.1.p	Chr_05	8191301	8192643	47.6	2.1e-132	395
		Solyc02g093180	Aqcoe5G146500.1.p	Chr_05	8195906	8197337	47.7	3.16e-113	344
		Solyc02g093230	Aqcoe6G136800.1.p	Chr_06	7690543	7692076	91.9	1.8e-159	447
		Solyc02g093230	Aqcoe6G136900.1.p	Chr_06	7703941	7705399	91.9	4.46e-159	446
Amaranthus hypochondriacus	Amaranthaceae	Solyc02g092820	AH008107-RA	Scaffold_4	26583946	26588040	63.7	4.9e-272	762
		Solyc02g093180	AH009840-RA	Scaffold_6	1595277	1596794	40.8	2.92e-99	311
		Solyc02g093230	AH000953-RA	Scaffold_1	14218469	14221337	87.7	1.08e-153	433
		Solyc02g093250	AH000953-RA	Scaffold_1	14218469	14221337	88.1	1.13e-155	438
		Solyc02g093270	AH000953-RA	Scaffold_1	14218469	14221337	88.1	1.16e-155	439
Beta vulgaris	Amaranthaceae	Solyc02g092820	EL10Ac9g22251.1	Chr9_EL10_PGA_scaffold8	33614870	33617917	78.8	0	961
		Solyc02g093180	EL10Ac1g00984.1	Chr1_EL10_PGA_scaffold3	12756573	12759073	41.1	2.37e-99	311
		Solyc02g093180	EL10Ac9g22232.1	Chr9_EL10_PGA_scaffold8	33448116	33460378	37.2	8.98e-81	263
		Solyc02g093230	EL10Ac9g21586.1	Chr9_EL10_PGA_scaffold8	25573234	25576242	86.8	8.21e-151	426
		Solyc02g093250	EL10Ac9g21586.1	Chr9_EL10_PGA_scaffold8	25573234	25576242	86.8	2.02e-151	427
		Solyc02g093270	EL10Ac9g21586.1	Chr9_EL10_PGA_scaffold8	25573234	25576242	86	1.69e-150	426
Chenopodium quinoa	Amaranthaceae	Solyc02g092820	AUR62016887-RA	C_Quinoa_Scaffold_3670	3036163	3038655	78.3	0	964
		Solyc02g093180	AUR62004296-RA	C_Quinoa_Scaffold_4250	1773629	1775099	43.4	5.29e-104	323
		Solyc02g093230	AUR62001911-RA	C_Quinoa_Scaffold_4480	196944	199004	90.2	1.21e-155	438
		Solyc02g093250	AUR62001911-RA	C_Quinoa_Scaffold_4480	196944	199004	86.9	6.24e-158	444
		Solyc02g093270	AUR62001911-RA	C_Quinoa_Scaffold_4480	196944	199004	87.3	5.51e-159	447
Kalanchoe fedtschenkoi	Crassulaceae	Solyc02g092820	Kaladp0060s0194.1.p	Scaffold_60	1554316	1557357	76.5	0	931
		Solyc02g093180	Kaladp0058s0599.1.p	Scaffold_58	4310474	4312003	44	1.84e-111	342
		Solyc02g093230	Kaladp0018s0068.1.p	Scaffold_18	568916	570810	89.8	2.52e-154	434
		Solyc02g093250	Kaladp0018s0068.1.p	Scaffold_18	568916	570810	90.2	2.63e-156	439
		Solyc02g093270	Kaladp0018s0068.1.p	Scaffold_18	568916	570810	89.4	2.22e-155	438
Kalanchoe laxiflora	Crassulaceae	Solyc02g092820	Kalax.0098s0030.1.p	scaffold_98	328392	331491	76.9	0	936
		Solyc02g093180	Kalax.0406s0001.1.p	scaffold_406	3814	5152	43.8	5.2e-111	340
		Solyc02g093230	Kalax.0773s0025.1.p	scaffold_773	103799	105509	90.8	2.23e-158	444
		Solyc02g093250	Kalax.0773s0025.1.p	scaffold_773	103799	105509	89.3	7.79e-159	446
		Solyc02g093270	Kalax.0773s0025.1.p	scaffold_773	103799	105509	88.5	3.26e-158	445
Portulaca amilis	Portulacaceae	Solyc02g092820	FUN_015271-T1	scaffold_3	13178557	13181461	77.1	0	952
		Solyc02g093180	FUN_041618-T1	scaffold_7	37040112	37041673	42.5	1.08e-105	327
		Solyc02g093230	FUN_029399-T1	scaffold_5	26240369	26243264	91.6	2.43e-158	445
		Solyc02g093250	FUN_029399-T1	scaffold_5	26240369	26243264	92	2.53e-160	450
		Solyc02g093270	FUN_029399-T1	scaffold_5	26240369	26243264	91.2	1.51e-159	449
Spinacia oleracea	Chenopodiaceae	Solyc02g092820	Spov3_chr5.00308	Spov3_Chr5	3253252	3256196	78.8	0	971
		Solyc02g093180	Spov3_chr1.03499	Spov3_Chr1	95087951	95091402	41.5	4.45e-102	318
		Solyc02g093230	Spov3_chr1.05111	Spov3_Chr1	124072778	124075895	87.2	7.04e-152	429
		Solyc02g093250	Spov3_chr1.05111	Spov3_Chr1	124072778	124075895	87.7	7.36e-154	434
		Solyc02g093270	Spov3_chr1.05111	Spov3_Chr1	124072778	124075895	86.8	6.2e-153	432
Daucus carota	Umbelliferae	Solyc02g092820	DCAR_025768	DCARv2_Chr7	30435660	30437673	79	0	976
		Solyc02g093180	DCAR_024918	DCARv2_Chr7	20740868	20742209	40.7	3.5e-103	320
		Solyc02g093230	DCAR_001630	DCARv2_Chr1	18542985	18544493	92.4	4.47e-90	268
		Solyc02g093250	DCAR_001630	DCARv2_Chr1	18542985	18544493	92.4	1.1e-90	270
		Solyc02g093270	DCAR_001630	DCARv2_Chr1	18542985	18544493	91.7	2.11e-90	270
Helianthus annuus	Asteraceae	Solyc02g092820	HanXRQChr09g0264461	HanXRQChr09	167554123	167556611	81.8	0	1021
		Solyc02g093180	HanXRQChr04g0098421	HanXRQChr04	17043069	17044896	41.8	2.73e-104	323
		Solyc02g093230	HanXRQChr10g0301461	HanXRQChr10	163626474	163628560	89.8	3.13e-158	445
		Solyc02g093250	HanXRQChr01g0002561	HanXRQChr01	11103471	11105003	87.8	5.06e-160	449
		Solyc02g093270	HanXRQChr10g0301461	HanXRQChr10	163626474	163628560	91.1	6.79e-160	450
Hydrangea quercifolia	Hydrangeaceae	Solyc02g092820	Hyque.05G070000.1.p	Chr05	33588782	33591684	80.8	0	999
		Solyc02g093180	Hyque.06G067900.1.p	Chr06	28726043	28729303	44.7	2.96e-113	347
		Solyc02g093230	Hyque.17G120600.1.p	Chr17	31751302	31753239	88.7	3.97e-160	449
		Solyc02g093250	Hyque.17G120600.1.p	Chr17	31751302	31753239	89.9	6.14e-164	459
		Solyc02g093270	Hyque.17G120600.1.p	Chr17	31751302	31753239	89.5	4.46e-164	460
Lactuca sativa	Asteraceae	Solyc02g092820	Lsat_1_v5_gn_4_162960.1	Lsat_1_v8_lg_4	326597602	326600034	80.9	0	1007
		Solyc02g093180	Lsat_1_v5_gn_1_21761.1	Lsat_1_v8_lg_1	25747841	25749357	42.6	9.98e-105	325
		Solyc02g093230	Lsat_1_v5_gn_5_112200.1	Lsat_1_v8_lg_5	237463740	237465665	89.4	6.47e-158	444
		Solyc02g093250	Lsat_1_v5_gn_2_83940.1	Lsat_1_v8_lg_2	162193039	162193902	88.2	2.51e-160	449
		Solyc02g093270	Lsat_1_v5_gn_2_83940.1	Lsat_1_v8_lg_2	162193039	162193902	88.6	9.01e-161	452
Lindenbergia philippensis	Scrophulariaceae	Solyc02g092820	Liphi.02G148100.1.p	Chr02	27154378	27156910	80.1	0	991
		Solyc02g093180	Liphi.05G076800.1.p	Chr05	17310083	17313649	50.7	1.78e-134	400
		Solyc02g093230	Liphi.02G152200.1.p	Chr02	27418385	27421390	91.9	2.79e-160	449
		Solyc02g093250	Liphi.02G152200.1.p	Chr02	27418385	27421390	90.3	1.76e-163	457
		Solyc02g093270	Liphi.02G152200.1.p	Chr02	27418385	27421390	90.3	3.66e-163	458
Mimulus guttatus	Scrophulariaceae	Solyc02g092820	Migut.B00405.1.p	scaffold_2	1883762	1886211	79.7	0	981
		Solyc02g093180	Migut.I00185.1.p	scaffold_9	2097882	2099574	46.9	5.39e-135	402
		Solyc02g093230	Migut.B00364.1.p	scaffold_2	1699045	1701186	89.5	5.2e-163	457
		Solyc02g093250	Migut.B00364.1.p	scaffold_2	1699045	1701186	90.3	1.24e-163	458
		Solyc02g093270	Migut.B00364.1.p	scaffold_2	1699045	1701186	89.5	5.2e-163	457
Mimulus guttatus NONTOL	Scrophulariaceae	Solyc02g092820	MgNONTOL.B0409.1.p	Chr_02	2057027	2059056	79.9	0	985
		Solyc02g093180	MgNONTOL.O1297.1.p	scaffold_3855	10676	12008	48.6	1.03e-134	401
		Solyc02g093230	MgNONTOL.B0372.1.p	Chr_02	1853817	1855961	89.1	5.64e-160	449
		Solyc02g093250	MgNONTOL.B0372.1.p	Chr_02	1853817	1855961	90.3	1.24e-163	458
		Solyc02g093270	MgNONTOL.B0372.1.p	Chr_02	1853817	1855961	89.5	5.2e-163	457
Mimulus guttatus TOL	Scrophulariaceae	Solyc02g092820	MgTOL.B0401.1.p	Chr_02	2063604	2065634	79.9	0	985
		Solyc02g093180	MgTOL.I0310.1.p	Chr_09	7273809	7276260	49.5	3.07e-137	407
		Solyc02g093230	MgTOL.B0360.1.p	Chr_02	1853399	1855305	89.1	5.64e-160	449
		Solyc02g093250	MgTOL.B0360.1.p	Chr_02	1853399	1855305	90.3	1.24e-163	458
		Solyc02g093270	MgTOL.B0360.1.p	Chr_02	1853399	1855305	89.5	5.2e-163	457
Capsicum annuum	Solanaceae	Solyc02g092820	Capana02g003021	Chr_02	154187708	154190076	91.82	0	1161
		Solyc02g093180	Capana02g003066	Chr_02	154888267	154893412	74.83	1e-154	439
		Solyc02g093230	Capana02g003074	Chr_02	155029151	155030191	96.28	1e-176	484
		Solyc02g093250	Capana02g003075	Chr_02	155032198	155033243	97.93	0	494
		Solyc02g093270	Capana02g003073	Chr_02	155025853	155026886	97.52	3e-179	492
Solanum melongena	Solanaceae	Solyc02g092820	SMEL4.1_02g025510.1.01	Chr_02	72897321	72899622	90.13	0	1108
		Solyc02g093180	SMEL4.1_02g019460.1.01	Chr_02	67244911	67246494	85.04	0	790
		Solyc02g093230	SMEL4.1_02g025890.1.01	Chr_02	73289728	73298626	97.11	3e-171	491
		Solyc02g093250	SMEL4.1_02g025890.1.01	Chr_02	73289728	73298626	97.93	2e-173	496
		Solyc02g093270	SMEL4.1_02g025890.1.01	Chr_02	73289728	73298626	97.53	2e-173	498
Solanum pennellii	Solanaceae	Solyc02g092820	Sopen02g037370	Chr_02	58203737	58221597	99.5	0	1237
		Solyc02g093180	Sopen02g037760	Chr_02	58558113	58559996	95.75	0	882
		Solyc02g093230	Sopen02g037820	Chr_02	58608999	58610346	98.76	2e-180	495
		Solyc02g093250	Sopen02g037820	Chr_02	58608999	58610346	99.59	0	499
		Solyc02g093270	Sopen02g037830	Chr_02	58612512	58613896	100	0	502
Solanum lycopersicum	Solanaceae	Solyc02g092820		Chr_02	53791859	53794356
		Solyc02g093180		Chr_02	54118215	54120171
		Solyc02g093230		Chr_02	54162173	54163557
		Solyc02g093250		Chr_02	54172792	54174148
		Solyc02g093270		Chr_02	54178272	54179675
Solanum tuberosum	Solanaceae	Solyc02g092820	Sotub02g031290.1.1	Chr_02	40785079	40787653	97.3	0	1184
		Solyc02g093180	Sotub02g031660.1.1	Chr_02	41120538	41122265	91.6	2.26e-307	839
		Solyc02g093230	Sotub02g031720.1.1	Chr_02	41170187	41171593	98.4	7.36e-173	481
		Solyc02g093250	Sotub02g031750.1.1	Chr_02	41184781	41186195	99.6	6.57e-176	489
		Solyc02g093270	Sotub02g031760.1.1	Chr_02	41184781	41186195	98.4	5.61e-175	488
Vaccinium darrowii	Ericaceae	Solyc02g092820	Vadar_g20553.t1	Chr8	12862710	12865165	78.6	0	976
		Solyc02g093180	Vadar_g26733.t1	Chr5	4631395	4632754	42.2	2.35e-105	326
		Solyc02g093230	Vadar_g2109.t1	Chr9	28548628	28550073	90.8	1.19e-161	453
		Solyc02g093250	Vadar_g2109.t1	Chr9	28548628	28550073	89.1	1.24e-163	458
		Solyc02g093270	Vadar_g2109.t1	Chr9	28548628	28550073	89.9	3.14e-164	461
Eucalyptus grandis	Myrtaceae	Solyc02g092820	Eucgr.I01087.1.p	Chr09	21741428	21743993	79.1	0	987
		Solyc02g093180	Eucgr.F00195.1.p	Chr06	2671469	2672795	42.1	1.71e-98	308
		Solyc02g093230	Eucgr.I01134.1.p	Chr09	22432107	22434340	91.5	4.1e-155	436
		Solyc02g093250	Eucgr.I01134.1.p	Chr09	22432107	22434340	91.9	5.21e-158	444
		Solyc02g093270	Eucgr.I01134.1.p	Chr09	22432107	22434340	89.5	4.6e-159	447
Vitis vinifera	Vitaceae	Solyc02g092820	VIT_207s0129g00660.1	Chr7	15895897	15897898	81	0	1001
		Solyc02g093180	VIT_207s0031g00270.1	Chr7	16497760	16499107	51.5	3.45e-134	400
		Solyc02g093230	VIT_207s0031g00350.1	Chr7	16584463	16585847	93.2	1.69e-161	452
		Solyc02g093250	VIT_207s0031g00350.1	Chr7	16584463	16585847	91.1	7.47e-165	461
		Solyc02g093270	VIT_203s0063g00140.1	Chr3	3734065	3735168	90.9	6.44e-165	462
Arachis hypogaea	Fabaceae	Solyc02g092820	arahy.Tifrunner.gnm1.ann1.WNMX7W.1	arahy.Tifrunner.gnm1.Arahy.15	108085749	108088537	78.7	0	968
		Solyc02g093180	arahy.Tifrunner.gnm1.ann1.YPC5LP.1	arahy.Tifrunner.gnm1.Arahy.15	8099999	8101358	50.4	1.81e-145	429
		Solyc02g093230	arahy.Tifrunner.gnm1.ann1.ADRL3L.1	arahy.Tifrunner.gnm1.Arahy.10	53112386	53115340	86.3	1.47e-153	432
		Solyc02g093250	arahy.Tifrunner.gnm1.ann1.ADRL3L.1	arahy.Tifrunner.gnm1.Arahy.10	53112386	53115340	87.6	3.24e-157	442
		Solyc02g093270	arahy.Tifrunner.gnm1.ann1.ADRL3L.1	arahy.Tifrunner.gnm1.Arahy.10	53112386	53115340	86.3	2.73e-156	441
Betula platyphylla	Betulaceae	Solyc02g092820	BPChr06G22527	Chr06	2492666	2501744	81.8	0	1011
		Solyc02g093180	BPChr06G16592	Chr06	4176505	4177984	52.9	2.46e-150	442
		Solyc02g093230	BPChr09G20073	Chr09	3073733	3075096	87.9	4.43e-157	441
		Solyc02g093250	BPChr09G20073	Chr09	3073733	3075096	88.3	2.29e-159	447
		Solyc02g093270	BPChr09G20073	Chr09	3073733	3075096	87.9	1.66e-159	449
Castanea dentata	Fagaceae	Solyc02g092820	Caden.07G113100.1.p	Chr07	27948564	27951068	79.1	0	992
		Solyc02g093180	Caden.09G203400.1.p	Chr09	42207406	42208750	56.6	4.76e-167	483
		Solyc02g093230	Caden.07G122100.1.p	Chr07	29991714	29994299	90.3	8.95e-157	441
		Solyc02g093250	Caden.07G122100.1.p	Chr07	29991714	29994299	88.7	8.01e-160	448
		Solyc02g093270	Caden.07G122100.1.p	Chr07	29991714	29994299	88.9	4.09e-160	450
Cicer arietinum	Fabaceae	Solyc02g092820	Ca_15967	Ca2	18653599	18655967	77.7	0	963
		Solyc02g093180	Ca_09291	Ca7	12176111	12177425	49.4	2.1e-135	402
		Solyc02g093230	Ca_06468	Ca6	18579957	18581141	88.2	1.22e-154	435
		Solyc02g093250	Ca_06468	Ca6	18579957	18581141	89.1	1.09e-157	443
		Solyc02g093270	Ca_06468	Ca6	18579957	18581141	86.3	3.21e-157	443
Cucumis sativus	Cucurbitaceae	Solyc02g092820	Cucsa.102830.1	scaffold00927	1781337	1783504	78.7	0	978
		Solyc02g093180	Cucsa.352350.1	scaffold03533	222283	224303	40.5	8.26e-106	328
		Solyc02g093230	Cucsa.219860.1	scaffold01658	1457461	1459566	89.8	1.65e-154	436
		Solyc02g093250	Cucsa.219860.1	scaffold01658	1457461	1459566	90.3	2.11e-157	443
		Solyc02g093270	Cucsa.219860.1	scaffold01658	1457461	1459566	86.3	2.17e-157	444
Fragaria x ananassa Royal Royce	Rosaceae	Solyc02g092820	Fxa2Dg200355.1	Chr_2D	3168797	3170801	78.2	0	962
		Solyc02g093180	Fxa1Bg201370.1	Chr_1B	8153266	8174444	48.6	4.13e-132	420
		Solyc02g093230	Fxa2Ag100550.1	Chr_2A	3795905	3797209	89.4	1.69e-158	445
		Solyc02g093250	Fxa2Ag100550.1	Chr_2A	3795905	3797209	89.8	8.74e-161	451
		Solyc02g093270	Fxa2Bg200449.1	Chr_2B	3667980	3669527	88	4.37e-160	453
Glycine max	Fabaceae	Solyc02g092820	Glyma.02G125600.1.p	Gm02	12302236	12304986	77.2	0	955
		Solyc02g093180	Glyma.05G092400.1.p	Gm05	22335840	22337813	48.7	4.5e-129	386
		Solyc02g093230	Glyma.07G214700.3.p	Gm07	39014524	39016488	89.9	1.42e-155	439
		Solyc02g093250	Glyma.07G214700.3.p	Gm07	39014524	39016488	90.8	1.27e-158	446
		Solyc02g093270	Glyma.02G103500.1.p	Gm02	9786060	9788136	85.8	2.25e-157	446
Glycine soja	Fabaceae	Solyc02g092820	GlysoPI483463.02G108800.1.p	Gs02	12623281	12625865	77.2	0	955
		Solyc02g093180	GlysoPI483463.05G078100.1.p	Gs05	22124814	22126513	48.7	4.5e-129	386
		Solyc02g093230	GlysoPI483463.07G177600.1.p	Gs07	38812939	38815114	89.9	5.17e-156	439
		Solyc02g093250	GlysoPI483463.07G177600.1.p	Gs07	38812939	38815114	90.8	4.63e-159	446
		Solyc02g093270	GlysoPI483463.02G090600.1.p	Gs02	10071588	10073854	85.8	2.25e-157	446
Lotus japonicus	Fabaceae	Solyc02g092820	Lj2g0003190.1	Chr2	12635123	12637847	77.2	0	967
		Solyc02g093180	Lj4g0013664.1	Chr4	63382391	63383924	47.5	5.41e-130	389
		Solyc02g093230	Lj4g0017013.1	Chr4	67883358	67885283	88.2	1.22e-154	435
		Solyc02g093250	Lj4g0017013.1	Chr4	67883358	67885283	89.1	1.09e-157	443
		Solyc02g093270	Lj4g0017013.1	Chr4	67883358	67885283	86.3	3.21e-157	443
Lupinus albus	Fabaceae	Solyc02g092820	Lalb_Chr09g0323431	Lalb_Chr09	2138672	2141310	77.8	0	950
		Solyc02g093180	Lalb_Chr10g0099561	Lalb_Chr10	14563982	14565365	45.7	8.35e-111	340
		Solyc02g093230	Lalb_Chr05g0219281	Lalb_Chr05	4798036	4799698	84.3	3.89e-151	426
		Solyc02g093250	Lalb_Chr05g0219281	Lalb_Chr05	4798036	4799698	85.5	8.57e-155	436
		Solyc02g093270	Lalb_Chr05g0219281	Lalb_Chr05	4798036	4799698	84.7	3.58e-154	435
Malus domestica	Rosaceae	Solyc02g092820	MD02G1180300	Chr02	16058334	16061924	80.3	0	983
		Solyc02g093180	MD02G1175500	Chr02	15412330	15413683	54.1	4.94e-160	466
		Solyc02g093230	MD05G1083900	Chr05	17486738	17488329	86.7	1.8e-156	440
		Solyc02g093250	MD05G1083900	Chr05	17486738	17488329	87.9	2.79e-160	449
		Solyc02g093270	MD05G1083900	Chr05	17486738	17488329	87.9	2.03e-160	451
Medicago truncatula	Fabaceae	Solyc02g092820	Medtr5g016320.1	Chr5	5831424	5833952	80	0	952
		Solyc02g093180	Medtr4g094835.1	Chr4	39087428	39089209	45.9	2.37e-126	380
		Solyc02g093230	Medtr4g085590.1	Chr4	33452933	33454647	88.2	9.99e-154	433
		Solyc02g093250	Medtr4g085590.1	Chr4	33452933	33454647	89.1	8.95e-157	441
		Solyc02g093270	Medtr4g085590.1	Chr4	33452933	33454647	86.3	2.63e-156	441
			Phacu.WLD.003G273800.1	Chr03	37331639	37334124	75.5	0	923
Phaseolus acutifolius	Fabaceae	Solyc02g092820	Phacu.WLD.002G084700.1	Chr02	9494941	9498702	77	0	951
		Solyc02g093180	Phacu.WLD.003G277600.1	Chr03	37858632	37860177	46.4	4.79e-119	361
		Solyc02g093230	Phacu.WLD.003G051000.1	Chr03	5478751	5481290	87.1	1.04e-155	438
		Solyc02g093250	Phacu.WLD.003G051000.1	Chr03	5478751	5481290	88.3	2.29e-159	447
		Solyc02g093270	Phacu.WLD.003G051000.1	Chr03	5478751	5481290	88.3	1.17e-159	449
Phaseolus lunatus	Fabaceae	Solyc02g092820	Pl02G0000165700.1.v1	Pl02	15258727	15262507	77.3	0	954
		Solyc02g093180	Pl03G0000291100.1.v1	Pl03	34470549	34471866	46.7	2.38e-121	367
		Solyc02g093230	Pl03G0000050600.1.v1	Pl03	5644768	5647016	86.7	7.03e-154	433
		Solyc02g093250	Pl03G0000050600.1.v1	Pl03	5644768	5647016	87.9	1.55e-157	442
		Solyc02g093270	Pl03G0000050600.1.v1	Pl03	5644768	5647016	87.9	7.89e-158	444
			Phvul.003G238700.1.p	Chr03	47270313	47273164	75.4	0	922
Phaseolus vulgaris	Papilionaceae	Solyc02g092820	Phvul.002G083100.1.p	Chr02	13194606	13198327	76.8	0	950
		Solyc02g093180	Phvul.003G242200.1.p	Chr03	47724553	47725879	46.2	3.84e-118	358
		Solyc02g093230	Phvul.003G047900.1.p	Chr03	5911748	5913554	86.7	4.25e-155	436
		Solyc02g093250	Phvul.003G047900.1.p	Chr03	5911748	5913554	87.9	9.34e-159	446
		Solyc02g093270	Phvul.003G047900.1.p	Chr03	5911748	5913554	87.9	4.77e-159	447
Prunus persica	Rosaceae	Solyc02g092820	Prupe.6G226100.1.p	Pp06	23021725	23024427	80.1	0	974
		Solyc02g093180	Prupe.7G129900.1.p	Pp07	14983101	14984537	51.4	1.09e-150	442
		Solyc02g093230	Prupe.8G128100.1.p	Pp08	15185747	15187399	90.6	1.55e-157	442
		Solyc02g093250	Prupe.8G128100.1.p	Pp08	15185747	15187399	88.3	6.86e-161	451
		Solyc02g093270	Prupe.8G128100.1.p	Pp08	15185747	15187399	88.7	6.07e-162	455
Quercus rubra	Fagaceae	Solyc02g092820	Qurub.11G106300.1	LG11	22584199	22586662	78.8	0	991
		Solyc02g093180	Qurub.07G009900.1	LG7	2999052	3000406	55.8	1.8e-164	477
		Solyc02g093230	Qurub.11G096300.1	LG11	20155740	20158692	90.3	8.95e-157	441
		Solyc02g093250	Qurub.11G096300.1	LG11	20155740	20158692	88.7	8.01e-160	448
		Solyc02g093270	Qurub.11G096300.1	LG11	20155740	20158692	88.9	4.09e-160	450
Trifolium pratense	Fabaceae	Solyc02g092820	Tp57577_TGAC_v2_mRNA27817	Tp57577_TGAC_v2_LG2	6325131	6328167	78.1	0	929
		Solyc02g093180	Tp57577_TGAC_v2_mRNA19728	Tp57577_TGAC_v2_LG1	2499231	2500870	47.4	3.03e-134	400
		Solyc02g093230	Tp57577_TGAC_v2_mRNA13083	Tp57577_TGAC_v2_LG2	24162633	24164652	87.4	4.74e-152	429
		Solyc02g093250	Tp57577_TGAC_v2_mRNA13083	Tp57577_TGAC_v2_LG2	24162633	24164652	88.2	4.25e-155	436
		Solyc02g093270	Tp57577_TGAC_v2_mRNA13083	Tp57577_TGAC_v2_LG2	24162633	24164652	85.5	1.25e-154	436
Carya illinoinensis	Juglandaceae	Solyc02g092820	Caril.01G009200.1.p	Chr01	1376969	1380275	81.5	0	1010
		Solyc02g093180	Caril.02G008000.1.p	Chr02	1644116	1645583	54.3	1.09e-156	457
		Solyc02g093230	Caril.05G007800.1.p	Chr05	1024358	1026240	89.9	2.56e-156	439
		Solyc02g093250	Caril.05G007800.1.p	Chr05	1024358	1026240	90.8	2.29e-159	447
		Solyc02g093270	Caril.05G007800.1.p	Chr05	1024358	1026240	90.8	1.66e-159	449
Vigna unguiculata	Fabaceae	Solyc02g092820	Vigun02g038900.1.p	Vu02	16253698	16256802	76.5	0	943
		Solyc02g093180	Vigun03g279300.1.p	Vu03	45719229	45720552	46.8	2.32e-119	362
		Solyc02g093230	Vigun03g189200.1.p	Vu03	25766242	25768183	87.5	6.3e-157	441
		Solyc02g093250	Vigun03g189200.1.p	Vu03	25766242	25768183	88.7	1.38e-160	450
		Solyc02g093270	Vigun03g189200.1.p	Vu03	25766242	25768183	88.7	7.07e-161	452
Corymbia citriodora	Myrtaceae	Solyc02g092820	Cocit.I1571.1.p	Chr09	21619765	21622655	79.1	0	984
		Solyc02g093180	Cocit.E2866.1.p	Chr05	48719308	48720706	39.3	1.23e-96	304
		Solyc02g093230	Cocit.I1034.1.p	Chr09	17158106	17160323	91.9	6.07e-157	441
		Solyc02g093250	Cocit.I1034.1.p	Chr09	17158106	17160323	89.5	3.83e-160	449
		Solyc02g093270	Cocit.I1034.1.p	Chr09	17158106	17160323	89.9	3.38e-161	453
Linum usitatissimum	Linaceae	Solyc02g092820	Lus10013887	scaffold618	451258	453143	74.6	0	920
		Solyc02g093180	Lus10031149	scaffold977	251568	252957	40.8	1.25e-110	340
		Solyc02g093230	Lus10027888	scaffold1143	796144	797405	91.9	1.62e-159	447
		Solyc02g093250	Lus10027888	scaffold1143	796144	797405	90.9	4.83e-161	451
		Solyc02g093270	Lus10027888	scaffold1143	796144	797405	90.5	2.03e-160	451
Manihot esculenta	Euphorbiaceae	Solyc02g092820	Manes.13G116000.1.p	Chr13	32277041	32279986	80.3	0	1001
		Solyc02g093180	Manes.13G121400.1.p	Chr13	33011700	33014001	51.8	9.58e-141	416
		Solyc02g093180	Manes.13G121300.1.p	Chr13	33004450	33007944	49.7	1.68e-140	416
		Solyc02g093230	Manes.13G122601.1.p	Chr13	33056592	33058667	86.2	1.24e-117	339
		Solyc02g093250	Manes.13G122601.1.p	Chr13	33056592	33058667	86.7	2.61e-119	343
		Solyc02g093270	Manes.13G122601.1.p	Chr13	33056592	33058667	86.7	2.61e-119	343
Populus deltoides	Salicaceae	Solyc02g092820	Podel.09G095400.1.p	Chr09	8630990	8633429	80.3	0	994
		Solyc02g093180	Podel.03G059500.1.p	Chr03	7887663	7889056	49.9	1.07e-133	398
		Solyc02g093230	Podel.01G323600.1.p	Chr01	33140583	33142089	87.9	2.68e-158	444
		Solyc02g093250	Podel.01G323600.1.p	Chr01	33140583	33142089	89.1	4.14e-162	454
		Solyc02g093270	Podel.01G323600.1.p	Chr01	33140583	33142089	89.1	2.12e-162	456
Populus trichocarpa	Salicaceae	Solyc02g092820	Potri.009G092900.1.p	Chr09	8462428	8465095	80.5	0	996
		Solyc02g093180	Potri.003G057100.1.p	Chr03	8396179	8397843	50.3	1.16e-135	403
		Solyc02g093230	Potri.001G304800.1.p	Chr01	31436803	31439060	87.9	2.68e-158	444
		Solyc02g093250	Potri.001G304800.1.p	Chr01	31436803	31439060	89.1	4.14e-162	454
		Solyc02g093270	Potri.001G304800.1.p	Chr01	31436803	31439060	89.1	2.12e-162	456
Salix purpurea	Salicaceae	Solyc02g092820	Sapur.009G072500.1.p	Chr09	6425270	6427685	80.5	0	997
		Solyc02g093180	Sapur.003G030600.1.p	Chr03	3327354	3329005	49.9	7.03e-130	389
		Solyc02g093230	Sapur.016G182800.1.p	Chr16	19425682	19427472	87.9	6.58e-159	446
		Solyc02g093250	Sapur.016G182800.1.p	Chr16	19425682	19427472	89.1	1.02e-162	456
		Solyc02g093270	Sapur.016G182800.1.p	Chr16	19425682	19427472	89.1	5.2e-163	457
Anacardium occidentale	Anacardiaceae	Solyc02g092820	Anaoc.0003s1133.1.p	scaffold_3	7460236	7462800	79.1	0	978
		Solyc02g093180	Anaoc.0012s0713.1.p	scaffold_12	13453171	13455527	42.3	3.96e-100	313
		Solyc02g093230	Anaoc.0011s0278.1.p	scaffold_11	1798630	1800361	90	7.94e-157	443
		Solyc02g093250	Anaoc.0011s0278.1.p	scaffold_11	1798630	1800361	89.4	5.86e-159	449
		Solyc02g093270	Anaoc.0011s0278.1.p	scaffold_11	1798630	1800361	89.8	2.11e-159	451
Theobroma cacao	Malvaceae	Solyc02g092820	Thecc.01G065900.1.p	Chr01	3209381	3211891	80.6	0	1003
		Solyc02g093180	Thecc.01G059600.1.p	Chr01	2850732	2852190	51.1	2.37e-152	446
		Solyc02g093180	Thecc.01G059900.1.p	Chr01	2858179	2860079	48.1	4.2e-138	410
		Solyc02g093230	Thecc.01G059000.1.p	Chr01	2818315	2819987	91.1	4.43e-157	441
		Solyc02g093250	Thecc.01G059000.1.p	Chr01	2818315	2819987	91.5	5.64e-160	449
		Solyc02g093270	Thecc.01G059000.1.p	Chr01	2818315	2819987	90.7	4.77e-159	447
Alyssum linifolium	Brassicaceae	Solyc02g092820	Alyli.0361s0002.1.p	Alys_scaffold361	10330	12367	76	0	924
		Solyc02g093180	Alyli.0265s0035.1.p	Alys_scaffold265	130949	132515	45.6	1.49e-117	357
		Solyc02g093230	Alyli.0303s0044.1.p	Alys_scaffold303	169502	171091	87	3.13e-155	437
		Solyc02g093250	Alyli.0303s0044.1.p	Alys_scaffold303	169502	171091	87.4	4.65e-157	442
		Solyc02g093270	Alyli.0303s0044.1.p	Alys_scaffold303	169502	171091	84.7	6.78e-157	442
Arabidopsis lyrata	Brassicaceae	Solyc02g092820	AL3G46770.t1	scaffold_3	19604554	19607028	75.8	0	931
		Solyc02g093180	AL8G44210.t1	scaffold_8	22444364	22445898	44.5	2.18e-116	354
		Solyc02g093230	AL7G17330.t1	scaffold_7	2974454	2976030	87	2.28e-155	437
		Solyc02g093250	AL7G17330.t1	scaffold_7	2974454	2976030	87.4	3.39e-157	442
		Solyc02g093270	AL7G17330.t1	scaffold_7	2974454	2976030	84.9	6.04e-158	445
Arabidopsis thaliana	Brassicaceae	Solyc02g092820	AT5G13320.1	Chr5	4267455	4271064	48.3	2.9e-187	545
		Solyc02g093180	AT5G67160.1	Chr5	26797595	26799265	41.2	8.66e-98	306
		Solyc02g093230	AT4G34050.1	Chr4	16310767	16312270	87	2.28e-155	437
		Solyc02g093250	AT4G34050.1	Chr4	16310767	16312270	87.4	3.39e-157	442
		Solyc02g093270	AT4G34050.1	Chr4	16310767	16312270	84.9	6.04e-158	445
Capsella grandiflora	Brassicaceae	Solyc02g092820	Cagra.3198s0003.1.p	Scaffold3198	13538	15606	76	0	932
		Solyc02g093180	Cagra.0342s0001.1.p	Scaffold342	181	1531	44.4	2.81e-117	357
		Solyc02g093230	Cagra.1305s0030.1.p	Scaffold1305	102220	103783	87.4	6.09e-155	436
		Solyc02g093250	Cagra.1305s0030.1.p	Scaffold1305	102220	103783	87.8	9.04e-157	441
		Solyc02g093270	Cagra.1305s0030.1.p	Scaffold1305	102220	103783	85.4	1.87e-156	441
Capsella rubella	Brassicaceae	Solyc02g092820	Carub.0003s2894.1.p	scaffold_3	12156800	12158893	75.8	0	929
		Solyc02g093180	Carub.0008s2736.1.p	scaffold_8	12926078	12927589	44	1.99e-117	357
		Solyc02g093230	Carub.0007s0635.1.p	scaffold_7	2367113	2368668	87.4	6.09e-155	436
		Solyc02g093250	Carub.0007s0635.1.p	scaffold_7	2367113	2368668	87.8	9.04e-157	441
		Solyc02g093270	Carub.0007s0635.1.p	scaffold_7	2367113	2368668	85.4	1.87e-156	441
Caulanthus amplexicaulis	Brassicaceae	Solyc02g092820	Caamp.0026s0768.1.p	Caul_scaffold26	4782828	4784927	76	0	929
		Solyc02g093180	Caamp.1035s0011.1.p	Caul_scaffold1035	48015	49451	46.1	5.61e-116	353
		Solyc02g093230	Caamp.0094s0455.1.p	Caul_scaffold94	2018483	2019914	87.4	1.09e-155	438
		Solyc02g093250	Caamp.0094s0455.1.p	Caul_scaffold94	2018483	2019914	87.8	1.62e-157	443
		Solyc02g093270	Caamp.0094s0455.1.p	Caul_scaffold94	2018483	2019914	85.4	1.67e-157	444
Cleome violacea	Capparaceae	Solyc02g092820	Clevi.0035s0048.1.p	scaffold_35	584538	587115	78.8	0	975
		Solyc02g093180	Clevi.0005s2514.1.p	scaffold_5	5885774	5887447	45.1	1.02e-125	378
		Solyc02g093230	Clevi.0109s0095.1.p	scaffold_109	550551	552185	87.7	1.01e-153	433
		Solyc02g093250	Clevi.0109s0095.1.p	scaffold_109	550551	552185	88.1	1.05e-155	438
		Solyc02g093270	Clevi.0109s0095.1.p	scaffold_109	550551	552185	83.3	7.62e-156	440
Descurainia sophioides	Brassicaceae	Solyc02g092820	Desop.0032s0024.1.p	Desc_scaffold32	119847	121884	76.2	0	925
		Solyc02g093180	Desop.0229s0761.1.p	Desc_scaffold229	3026144	3027609	46.1	1.36e-119	362
		Solyc02g093230	Desop.0230s0110.1.p	Desc_scaffold230	468530	470084	87	3.13e-155	437
		Solyc02g093250	Desop.0230s0110.1.p	Desc_scaffold230	468530	470084	87.4	4.65e-157	442
		Solyc02g093270	Desop.0230s0110.1.p	Desc_scaffold230	468530	470084	84.7	6.78e-157	442
Diptychocarpus strictus	Brassicaceae	Solyc02g092820	Distr.0023s1500.1.p	scaffold_23	198419	200464	76.8	0	940
		Solyc02g093180	Distr.0004s212500.1.p	scaffold_4	10349849	10351433	45.6	2.89e-116	354
		Solyc02g093230	Distr.0042s3300.1.p	scaffold_42	148049	149478	86.6	1.01e-153	433
		Solyc02g093250	Distr.0042s3300.1.p	scaffold_42	148049	149478	87	1.5e-155	438
		Solyc02g093270	Distr.0042s3300.1.p	scaffold_42	148049	149478	84.6	1.54e-155	439
Euclidium syriacum	Brassicaceae	Solyc02g092820	Eusyr.0005s0274.1.p	Eucl_scaffold5	4361842	4363933	76.5	0	938
		Solyc02g093180	Eusyr.0132s1108.1.p	Eucl_scaffold132	5491825	5493166	44.9	1.09e-121	368
		Solyc02g093230	Eusyr.0003s0043.1.p	Eucl_scaffold3	199396	200882	87	3.02e-155	437
		Solyc02g093250	Eusyr.0003s0043.1.p	Eucl_scaffold3	199396	200882	87.4	4.48e-157	442
		Solyc02g093270	Eusyr.0003s0043.1.p	Eucl_scaffold3	199396	200882	85	4.61e-157	443
Eutrema salsugineum	Brassicaceae	Solyc02g092820	Thhalv10023027m	scaffold_11	6999299	7001571	75.8	0	926
		Solyc02g093180	Thhalv10004238m	scaffold_6	433088	434522	44	3.49e-118	358
		Solyc02g093230	Thhalv10026028m	scaffold_1	2545914	2547479	87	1.81e-154	435
		Solyc02g093250	Thhalv10026028m	scaffold_1	2545914	2547479	87.4	2.68e-156	440
		Solyc02g093270	Thhalv10026028m	scaffold_1	2545914	2547479	84.3	1.12e-155	439
Iberis amara	Brassicaceae	Solyc02g092820	Ibeam.4587s0001.1.p	Iber_scaffold4587	41120	43278	76	0	931
		Solyc02g093180	Ibeam.3223s0003.1.p	Iber_scaffold3223	19402	20743	45.4	4.95e-120	363
		Solyc02g093230	Ibeam.2693s0011.1.p	Iber_scaffold2693	78215	81014	87.4	3.07e-156	439
		Solyc02g093250	Ibeam.2693s0011.1.p	Iber_scaffold2693	78215	81014	87.8	4.56e-158	444
		Solyc02g093270	Ibeam.2693s0011.1.p	Iber_scaffold2693	78215	81014	86.2	4.69e-158	445
Lepidium sativum	Brassicaceae	Solyc02g092820	Lesat.0035s0589.1.p	Lepi_scaffold35	3770605	3773234	76.3	0	930
		Solyc02g093180	Lesat.0048s0193.1.p	Lepi_scaffold48	1809310	1810803	44.4	9.3e-120	363
		Solyc02g093230	Lesat.0117s0421.1.p	Lepi_scaffold117	2111169	2112776	86.6	3.65e-154	434
		Solyc02g093250	Lesat.0117s0421.1.p	Lepi_scaffold117	2111169	2112776	87	5.42e-156	439
		Solyc02g093270	Lesat.0117s0421.1.p	Lepi_scaffold117	2111169	2112776	84.6	1.12e-155	439
Lunaria annua	Brassicaceae	Solyc02g092820	Luann.0046s0037.1.p	Luna_scaffold46	340145	342286	76.5	0	932
		Solyc02g093180	Luann.0076s0054.1.p	Luna_scaffold76	207025	208467	45.4	2.8e-118	359
		Solyc02g093230	Luann.0051s0223.1.p	Luna_scaffold51	872023	873420	87.8	1.33e-156	441
		Solyc02g093250	Luann.0051s0223.1.p	Luna_scaffold51	872023	873420	88.2	1.97e-158	445
		Solyc02g093270	Luann.0051s0223.1.p	Luna_scaffold51	872023	873420	88.2	5.82e-158	445
Malcolmia maritima	Brassicaceae	Solyc02g092820	Mamar.0002s0185.1.p	Malc_scaffold2	707630	710357	75.8	0	921
		Solyc02g093180	Mamar.0043s0135.1.p	Malc_scaffold43	447423	448767	46	3.18e-121	367
		Solyc02g093230	Mamar.0019s0198.1.p	Malc_scaffold19	754326	755901	87.4	1.05e-155	438
		Solyc02g093250	Mamar.0019s0198.1.p	Malc_scaffold19	754326	755901	87.8	1.56e-157	443
		Solyc02g093270	Mamar.0019s0198.1.p	Malc_scaffold19	754326	755901	85.4	1.61e-157	444
Rorippa islandica	Brassicaceae	Solyc02g092820	Roisl.0047s0028.1.p	Rori_scaffold47	278407	280830	76	0	927
		Solyc02g093180	Roisl.0024s0551.1.p	Rori_scaffold24	2813107	2814439	44.7	6.37e-120	363
		Solyc02g093230	Roisl.0008s0358.1.p	Rori_scaffold8	2002111	2003630	87	2.2e-155	437
		Solyc02g093250	Roisl.0008s0358.1.p	Rori_scaffold8	2002111	2003630	87.4	3.27e-157	442
		Solyc02g093270	Roisl.0008s0358.1.p	Rori_scaffold8	2002111	2003630	84.7	4.78e-157	443
Schrenkiella parvula	Brassicaceae	Solyc02g092820	Sp3g28410.1	ch3-5	1814000	1816178	76.2	0	931
		Solyc02g093180	Sp2g29540.1	ch2-4	9209529	9210942	44.6	7.86e-114	348
		Solyc02g093230	Sp7g31780.1	ch7-5	2363722	2364926	87	1.75e-154	435
		Solyc02g093250	Sp7g31780.1	ch7-5	2363722	2364926	85.8	1.28e-156	441
		Solyc02g093270	Sp7g31780.1	ch7-5	2363722	2364926	85.4	9.29e-157	442
Stanleya pinnata	Brassicaceae	Solyc02g092820	Stapi.18205s0001.1.p	Stan_scaffold18205	591	2958	75.8	0	931
		Solyc02g093180	Stapi.4007s0001.1.p	Stan_scaffold4007	3818	5171	43.8	3.81e-112	343
		Solyc02g093230	Stapi.2674s0003.1.p	Stan_scaffold2674	4596	6844	87.1	1.18e-152	431
		Solyc02g093250	Stapi.2674s0003.1.p	Stan_scaffold2674	4596	6844	87.6	2.48e-154	435
		Solyc02g093270	Stapi.2674s0003.1.p	Stan_scaffold2674	4596	6844	85.1	2.54e-154	436
Thlaspi arvense	Brassicaceae	Solyc02g092820	Thlar.0057s0030.1.p	Thla_scaffold57	651670	654215	75.8	0	927
		Solyc02g093180	Thlar.0004s0150.1.p	Thla_scaffold4	511568	512918	46.4	1.02e-114	350
		Solyc02g093230	Thlar.0005s0637.1.p	Thla_scaffold5	2458451	2459955	87	3.02e-155	437
		Solyc02g093250	Thlar.0005s0637.1.p	Thla_scaffold5	2458451	2459955	87.4	4.48e-157	442
		Solyc02g093270	Thlar.0005s0637.1.p	Thla_scaffold5	2458451	2459955	85.4	6.54e-157	442
Brassica oleracea capitata	Brassicaceae	Solyc02g092820	Bol019349	C09	6041788	6043776	77	0	943
		Solyc02g093180	Bol027235	C07	1591834	1593160	44.5	8.97e-114	347
		Solyc02g093230	Bol033855	C07	46811760	46812897	87	3.13e-155	437
		Solyc02g093250	Bol033855	C07	46811760	46812897	87.4	4.65e-157	442
		Solyc02g093270	Bol033855	C07	46811760	46812897	84.4	2.37e-157	444
Brassica rapa	Brassicaceae	Solyc02g092820	Brara.I00970.1.p	A09	5466845	5469240	77	0	942
		Solyc02g093180	Brara.A02146.1.p	A01	13307571	13309034	43.4	4.08e-114	348
		Solyc02g093230	Brara.H01233.1.p	A08	13722829	13724284	87.8	3.81e-156	439
		Solyc02g093250	Brara.H01233.1.p	A08	13722829	13724284	88.2	5.66e-158	444
		Solyc02g093270	Brara.H01233.1.p	A08	13722829	13724284	84.9	5.82e-158	445
Cakile maritima	Brassicaceae	Solyc02g092820	Camar.0379s0032.1.p	Caki_scaffold379	228477	230854	76.5	0	935
		Solyc02g093180	Camar.3100s0007.1.p	Caki_scaffold3100	26084	27518	44.2	2.44e-111	341
		Solyc02g093230	Camar.2103s0010.1.p	Caki_scaffold2103	61763	63333	87.8	2.41e-156	440
		Solyc02g093250	Camar.2103s0010.1.p	Caki_scaffold2103	61763	63333	88.2	3.57e-158	444
		Solyc02g093270	Camar.1465s0001.1.p	Caki_scaffold1465	8186	9613	84.4	1.17e-157	444
Crambe hispanica	Brassicaceae	Solyc02g092820	Crahi.0248s0007.1.p	Cram_scaffold248	62165	64506	76.1	0	929
		Solyc02g093180	Crahi.0130s0010.1.p	Cram_scaffold130	66723	68119	43.7	1.8e-115	352
		Solyc02g093230	Crahi.0838s0011.1.p	Cram_scaffold838	46204	47638	87.8	3.42e-156	439
		Solyc02g093250	Crahi.0838s0011.1.p	Cram_scaffold838	46204	47638	88.2	5.08e-158	444
		Solyc02g093270	Crahi.0838s0011.1.p	Cram_scaffold838	46204	47638	84.8	1.05e-157	444
Eruca vesicaria	Brassicaceae	Solyc02g092820	Eruve.0422s0025.1.p	Eruc_scaffold422	235048	237055	76.8	0	941
		Solyc02g093180	Eruve.0042s0079.1.p	Eruc_scaffold42	417760	419267	44.3	8.74e-117	355
		Solyc02g093230	Eruve.4382s0002.1.p	Eruc_scaffold4382	10061	11561	87.8	2.68e-156	440
		Solyc02g093250	Eruve.4382s0002.1.p	Eruc_scaffold4382	10061	11561	88.2	3.98e-158	444
		Solyc02g093270	Eruve.0397s0007.1.p	Eruc_scaffold397	32666	34655	85.6	7.1e-159	447
Sinapis alba	Brassicaceae	Solyc02g092820	Sialb.0043s0206.1.p	scaffold_43	1520514	1522900	77	0	942
		Solyc02g093180	Sialb.0155s0069.1.p	scaffold_155	107009	108341	45.4	1.45e-118	360
		Solyc02g093230	Sialb.0003s0658.1.p	scaffold_3	5611543	5613300	87.8	1.55e-155	438
		Solyc02g093250	Sialb.0003s0658.1.p	scaffold_3	5611543	5613300	88.2	2.3e-157	442
		Solyc02g093270	Sialb.1781s0014.1.p	scaffold_1781	38691	40148	83.7	3.02e-157	443
Isatis tinctoria	Brassicaceae	Solyc02g092820	Isati.0153s0008.1.p	Isat_scaffold153	135116	138544	76.8	0	938
		Solyc02g093180	Isati.5370s0007.1.p	Isat_scaffold5370	27433	28910	44.9	1.24e-117	357
		Solyc02g093230	Isati.0427s0031.1.p	Isat_scaffold427	159192	160740	87	1.23e-154	436
		Solyc02g093250	Isati.0427s0031.1.p	Isat_scaffold427	159192	160740	87.4	1.82e-156	440
		Solyc02g093270	Isati.0427s0031.1.p	Isat_scaffold427	159192	160740	85	1.87e-156	441
Myagrum perfoliatum	Brassicaceae	Solyc02g092820	Myper.0008s0432.1.p	scaffold_8	2711744	2713770	76.3	0	932
		Solyc02g093180	Myper.0016s0762.1.p	scaffold_16	1097628	1099420	43.4	2.25e-116	354
		Solyc02g093230	Myper.0015s0439.1.p	scaffold_15	1152924	1154584	87	1.75e-154	435
		Solyc02g093250	Myper.0015s0439.1.p	scaffold_15	1152924	1154584	87.4	2.59e-156	440
		Solyc02g093270	Myper.0015s0439.1.p	scaffold_15	1152924	1154584	85	2.66e-156	441
Gossypium barbadense	Malvaceae	Solyc02g092820	Gobar.D02G239400.1.p	D02	64420841	64423158	81	0	1003
		Solyc02g093180	Gobar.D11G213300.1.p	D11	24565685	24567747	51.4	1.93e-155	454
		Solyc02g093230	Gobar.A04G144700.1.p	A04	77783822	77785881	90.2	5.36e-156	439
		Solyc02g093250	Gobar.A04G144700.1.p	A04	77783822	77785881	90.7	6.82e-159	446
		Solyc02g093270	Gobar.A04G144700.1.p	A04	77783822	77785881	90.7	7.02e-159	447
Gossypium darwinii	Malvaceae	Solyc02g092820	Godar.D02G256100.1.p	D02	65836947	65839246	80.8	0	1002
		Solyc02g093180	Godar.D11G225000.1.p	D11	24753307	24755374	51.2	5.5e-155	452
		Solyc02g093230	Godar.A04G161100.1.p	A04	78776069	78778046	90.2	5.36e-156	439
		Solyc02g093250	Godar.A04G161100.1.p	A04	78776069	78778046	90.7	6.82e-159	446
		Solyc02g093270	Godar.A04G161100.1.p	A04	78776069	78778046	90.7	6.82e-159	447
Gossypium hirsutum	Malvaceae	Solyc02g092820	Gohir.D02G206800.1.p	D02	69497245	69499609	81	0	1003
		Solyc02g093180	Gohir.A11G194800.2.p	A11	33653025	33654874	46.9	3.19e-143	422
		Solyc02g093230	Gohir.D04G161800.1.p	D04	54585904	54587655	89.1	5.36e-156	439
		Solyc02g093250	Gohir.D04G161800.1.p	D04	54585904	54587655	89.9	4.8e-159	446
		Solyc02g093270	Gohir.D04G161800.1.p	D04	54585904	54587655	87.6	1.21e-159	449
Gossypium mustelinum	Malvaceae	Solyc02g092820	Gomus.A03G204000.1.p	A03	111216145	111218536	80.8	0	1001
		Solyc02g093180	Gomus.D11G219200.1.p	D11	25162622	25164702	51.4	1.93e-155	454
		Solyc02g093230	Gomus.D04G188200.1.p	D04	53998602	54000346	89.1	5.36e-156	439
		Solyc02g093250	Gomus.D04G188200.1.p	D04	53998602	54000346	89.9	4.8e-159	446
		Solyc02g093270	Gomus.D12G024400.1.p	D12	2744977	2746933	86.7	1.51e-158	449
Gossypium raimondii	Malvaceae	Solyc02g092820	Gorai.005G234200.1	Chr05	61624194	61626605	81	0	1005
		Solyc02g093180	Gorai.010G034300.1	Chr10	3128373	3129690	50.8	1.13e-145	429
		Solyc02g093230	Gorai.012G149800.1	Chr12	32367370	32369342	89.1	5.36e-156	439
		Solyc02g093250	Gorai.012G149800.1	Chr12	32367370	32369342	89.9	4.8e-159	446
		Solyc02g093270	Gorai.012G149800.1	Chr12	32367370	32369342	87.6	1.21e-159	449
Gossypium tomentosum	Malvaceae	Solyc02g092820	Gotom.A03G220600.1.p	D04	51064649	51066445	87.6	1.21e-159	449
		Solyc02g093180	Gotom.D06G038200.1.p	D04	51064649	51066445	89.9	4.8e-159	446
		Solyc02g093230	Gotom.A04G160000.1.p	A04	80303240	80305221	90.2	5.36e-156	439
		Solyc02g093250	Gotom.D04G198000.1.p	D06	3503418	3504735	50.3	1.6e-145	428
		Solyc02g093270	Gotom.D04G198000.1.p	A03	104100383	104102692	80.8	0	1001
Citrus clementina	Rutaceae	Solyc02g092820	Ciclev10025211m	scaffold_7	3775848	3778438	79.5	0	986
		Solyc02g093180	Ciclev10011715m	scaffold_6	12551907	12553653	52.7	2.14e-135	403
		Solyc02g093230	Ciclev10029158m	scaffold_8	2874894	2876912	85.1	4.07e-153	431
		Solyc02g093250	Ciclev10029158m	scaffold_8	2874894	2876912	86.3	1.8e-156	440
		Solyc02g093270	Ciclev10029158m	scaffold_8	2874894	2876912	85.1	1.52e-155	439
Citrus sinensis	Rutaceae	Solyc02g092820	orange1.1g007558m	scaffold00006	1135226	1137401	79.5	0	986
		Solyc02g093180	orange1.1g044173m	scaffold00002	1936908	1938276	43.1	9.04e-109	335
		Solyc02g093230	orange1.1g025824m	scaffold00065	292566	294593	89.8	7.35e-156	438
		Solyc02g093250	orange1.1g025824m	scaffold00065	292566	294593	87.9	1.14e-159	448
		Solyc02g093270	orange1.1g025824m	scaffold00065	292566	294593	86.7	9.61e-159	447
Poncirus trifoliata	Rutaceae	Solyc02g092820	Ptrif.0007s0503.1.p	scaffold_7	3286975	3289004	79.1	0	984
		Solyc02g093180	Ptrif.0006s2342.1.p	scaffold_6	10578627	10581352	53.4	2.87e-138	410
		Solyc02g093230	Ptrif.0008s0462.1.p	scaffold_8	2850780	2852665	89.8	1.04e-155	438
		Solyc02g093250	Ptrif.0008s0462.1.p	scaffold_8	2850780	2852665	87.9	1.62e-159	447
		Solyc02g093270	Ptrif.0008s0462.1.p	scaffold_8	2850780	2852665	86.7	1.37e-158	446
Acorus americanus	Araceae	Solyc02g092820	Acora.05G129700.1.p	Chr05	26261904	26264543	70	6.65e-297	825
		Solyc02g093180	Acora.05G139400.1.p	Chr05	27491208	27492674	41.6	2.22e-111	342
		Solyc02g093180	Acora.05G139700.1.p	Chr05	27538727	27540849	41.6	8.47e-108	332
		Solyc02g093230	Acora.05G141000.1.p	Chr05	27710574	27713264	88	2.59e-153	432
		Solyc02g093250	Acora.05G141000.1.p	Chr05	27710574	27713264	88.8	5.47e-155	436
		Solyc02g093270	Acora.05G141000.1.p	Chr05	27710574	27713264	88.8	5.61e-155	437
Ananas comosus	Bromeliaceae	Solyc02g092820	Aco012374.1	LG01	2544243	2546804	71.4	4.70e-312	863
		Solyc02g093180	Aco010653.1	LG10	2381011	2382461	40.1	5.45e-96	301
		Solyc02g093230	Aco000838.1	LG02	16324563	16327253	65.4	7.31e-106	312
		Solyc02g093250	Aco000838.1	LG02	16324563	16327253	65.8	7.72e-108	317
		Solyc02g093270	Aco000838.1	LG02	16324563	16327253	64.9	1.24e-106	315
Asparagus officinalis	Asparagaceae	Solyc02g092820	evm.model.AsparagusV1_07.3242	AsparagusV1_07	135347220	135373842	47.8	1.04e-185	541
		Solyc02g093180	evm.model.AsparagusV1_01.2502	AsparagusV1_01	101106887	101108255	42.6	5.02e-111	341
		Solyc02g093230	evm.model.AsparagusV1_02.457	AsparagusV1_02	8099497	8130935	57.1	3.74e-73	231
		Solyc02g093250	evm.model.AsparagusV1_02.457	AsparagusV1_02	8099497	8130935	57.6	8.17e-75	235
		Solyc02g093270	evm.model.AsparagusV1_02.457	AsparagusV1_02	8099497	8130935	57.1	6.1e-74	234
Dioscorea alata	Dioscoreaceae	Solyc02g092820	Dioal.19G017900.1.p	Chr19	1206583	1208818	72.2	0	882
		Solyc02g093180	Dioal.03G032100.1.p	Chr3	2717862	2719393	43.6	6.58e-118	358
		Solyc02g093230	Dioal.08G085300.1.p	Chr8	17204533	17206528	92.5	6.14e-164	459
		Solyc02g093250	Dioal.08G085300.1.p	Chr8	17204533	17206528	93.3	5.49e-167	466
		Solyc02g093270	Dioal.08G085300.1.p	Chr8	17204533	17206528	92.5	2.31e-166	466
Joinvillea ascendens	Joinvilleaceae	Solyc02g092820	Joasc.12G035500.1.p	Chr12	13034524	13037853	74.2	0	902
		Solyc02g093180	Joasc.02G039100.1.p	Chr02	5261245	5262685	37.7	1.58e-91	291
		Solyc02g093230	Joasc.11G028800.2.p	Chr11	15313291	15316666	84.7	1.54e-147	417
		Solyc02g093250	Joasc.11G028800.2.p	Chr11	15313291	15316666	85.1	5.38e-148	419
		Solyc02g093270	Joasc.11G028800.2.p	Chr11	15313291	15316666	85.1	5.5e-148	420
Musa acuminata	Musaceae	Solyc02g092820	GSMUA_Achr4P07220_001	Chr4	5386014	5388073	70.5	1.49e-298	828
		Solyc02g093180	GSMUA_Achr5P06650_001	Chr5	4886186	4887563	41.5	7.97e-99	310
		Solyc02g093230	GSMUA_Achr6P36400_001	Chr6	34394365	34396067	89.4	3.81e-155	436
		Solyc02g093250	GSMUA_Achr6P36400_001	Chr6	34394365	34396067	88.2	8.38e-159	446
		Solyc02g093270	GSMUA_Achr6P36400_001	Chr6	34394365	34396067	86.9	7.08e-158	444
Spirodela polyrhiza	Araceae	Solyc02g092820	Spipo2G0094200	pseudo2	6750844	6752858	72.2	0	901
		Solyc02g093180	Spipo31G0003600	pseudo31	383468	384848	42.6	1.15e-107	332
		Solyc02g093230	Spipo17G0012000	pseudo17	1050980	1057855	45.9	3.34e-40	145
		Solyc02g093250	Spipo17G0012000	pseudo17	1050980	1057855	45.9	3.34e-40	145
		Solyc02g093270	Spipo17G0012000	pseudo17	1050980	1057855	44.7	2.97e-39	143
Zostera marina	Zosteraceae	Solyc02g092820	Zosma06g22230	Chr06	23187641	23189728	68.7	4.22e-305	847
		Solyc02g093180	Zosma01g36130	Chr01	38620956	38622294	39.1	1.52e-98	308
		Solyc02g093230	Zosma01g32680	Chr01	36079850	36080661	84.3	4.62e-146	414
		Solyc02g093250	Zosma01g32680	Chr01	36079850	36080661	84.7	4.83e-148	419
		Solyc02g093270	Zosma01g32680	Chr01	36079850	36080661	82.3	1.21e-148	421
Hordeum vulgare	Gramineae	Solyc02g092820	HORVU3Hr1G074230.1	Chr3H	557551443	557555429	70.4	1.10e-310	860
		Solyc02g093180	HORVU7Hr1G076490.1	Chr7H	447269088	447270827	39	7.42e-100	313
		Solyc02g093230	HORVU7Hr1G026680.5	Chr7H	46106009	46112180	84.1	9.54e-145	411
		Solyc02g093250	HORVU7Hr1G026680.5	Chr7H	46106009	46112180	83.8	3.33e-145	412
		Solyc02g093270	HORVU7Hr1G026680.5	Chr7H	46106009	46112180	82	4.15e-146	416
Oropetium thomaeum	Selaginellaceae	Solyc02g092820	Oropetium_20150105_12621A	Oropetium_genomic_20141112_035	1380026	1383630	72.2	6.39e-300	831
		Solyc02g093180	Oropetium_20150105_13712A	Oropetium_genomic_20141112_019	497347	508994	40.1	6.93e-90	299
		Solyc02g093230	Oropetium_20150105_24046A	Oropetium_genomic_20141112_065	320363	321481	82.6	4.38e-147	416
		Solyc02g093250	Oropetium_20150105_24046A	Oropetium_genomic_20141112_065	320363	321481	82.6	2.17e-147	417
		Solyc02g093270	Oropetium_20150105_24046A	Oropetium_genomic_20141112_065	320363	321481	83	5.45e-148	419
Oryza sativa Kitaake	Gramineae	Solyc02g092820	OsKitaake07g214000.1.p	Chr7	24126391	24128824	70.9	7.08e-308	853
		Solyc02g093180	OsKitaake08g009200.1.p	Chr8	655263	657243	42	1.68e-97	306
		Solyc02g093230	OsKitaake06g047300.1.p	Chr6	3372839	3374235	82.6	2.21e-144	410
		Solyc02g093250	OsKitaake06g047300.1.p	Chr6	3372839	3374235	80.8	5.42e-145	411
		Solyc02g093270	OsKitaake06g047300.1.p	Chr6	3372839	3374235	80.8	2.74e-145	413
Oryza sativa	Gramineae	Solyc02g092820	LOC_Os07g40290.1	Chr7	24149648	24152079	70.9	7.08e-308	853
		Solyc02g093180	LOC_Os08g02020.1	Chr8	652656	654279	42	3.81e-97	306
		Solyc02g093230	LOC_Os06g06980.1	Chr6	3314110	3315452	82.6	2.21e-144	410
		Solyc02g093250	LOC_Os06g06980.1	Chr6	3314110	3315452	80.8	5.42e-145	411
		Solyc02g093270	LOC_Os06g06980.1	Chr6	3314110	3315452	80.8	2.74e-145	413
Thinopyrum intermedium	Gramineae	Solyc02g092820	Thint.07G0337200.1.p	Chr07	303794673	303798001	70.7	6.23e-307	850
		Solyc02g093180	Thint.20G0694400.1.p	Chr20	458665218	458667274	39.5	4.28e-103	321
		Solyc02g093230	Thint.20G0342000.1.p	Chr20	202637404	202638895	84.1	9.54e-145	411
		Solyc02g093250	Thint.20G0342000.1.p	Chr20	202637404	202638895	83.8	3.33e-145	412
		Solyc02g093270	Thint.20G0342000.1.p	Chr20	202637404	202638895	82	4.15e-146	416
Triticum aestivum	Gramineae	Solyc02g092820	Traes_2BS_A9BF5F962.1	ta_iwgsc_2bs_v1_5177109	3709	6480	70.4	8.07e-307	850
		Solyc02g093180	Traes_2BL_140CB3980.1	ta_iwgsc_2bl_v1_7993240	9982	11787	41.2	2.2e-98	309
		Solyc02g093230	Traes_4AL_89EAC5E10.1	ta_iwgsc_4al_v2_7124591	7531	8845	54.6	8.74e-86	263
		Solyc02g093250	Traes_4AL_89EAC5E10.1	ta_iwgsc_4al_v2_7124591	7531	8845	55.1	1.33e-87	267
		Solyc02g093270	Traes_4AL_89EAC5E10.1	ta_iwgsc_4al_v2_7124591	7531	8845	53	4.45e-88	270
Brachypodium hybridum	Gramineae	Solyc02g092820	Brahy.S01G0144800.1.p	BhS1	8386150	8390148	71.9	1.34e-312	865
		Solyc02g093180	Brahy.D03G0184900.1.p	BhD3	12096515	12098375	41.6	2.78e-101	316
		Solyc02g093230	Brahy.D01G0647200.1.p	BhD1	45970228	45972172	83.9	4.1e-145	412
		Solyc02g093250	Brahy.D01G0647200.1.p	BhD1	45970228	45972172	84.3	1.43e-145	413
		Solyc02g093270	Brahy.D01G0647200.1.p	BhD1	45970228	45972172	80.5	5.1e-146	415
Brachypodium mexicanum	Gramineae	Solyc02g092820	Brame.01PG315800.1.p	Bm1P	71363510	71367382	72.8	4.53e-312	863
		Solyc02g093180	Brame.03UG065100.1.p	Bm3U	7667620	7669155	40.8	6.16e-101	315
		Solyc02g093230	Brame.07UG227700.1.p	Bm7U	59433097	59435144	84.3	6.16e-146	414
		Solyc02g093250	Brame.07UG227700.1.p	Bm7U	59433097	59435144	84.7	2.15e-146	415
		Solyc02g093270	Brame.07UG227700.1.p	Bm7U	59433097	59435144	82.8	7.66e-147	417
Brachypodium stacei	Gramineae	Solyc02g092820	Brast01G135700.1.p	Chr01	8361403	8365297	71.9	3.84e-312	864
		Solyc02g093180	Brast09G148800.1.p	Chr09	13270375	13271719	40.7	1.62e-101	316
		Solyc02g093230	Brast03G267500.1.p	Chr03	22808164	22809503	55.5	1.2e-88	268
		Solyc02g093250	Brast03G267500.1.p	Chr03	22808164	22809503	55.5	4.22e-89	269
		Solyc02g093270	Brast03G267500.1.p	Chr03	22808164	22809503	53.1	4.02e-89	270
Brachypodium sylvaticum	Gramineae	Solyc02g092820	Brasy1G188900.1.p	Chr1	14651202	14655460	72.2	3.44e-312	864
		Solyc02g093180	Brasy3G078700.1.p	Chr3	6791024	6793281	40.6	3.42e-98	308
		Solyc02g093230	Brasy7G045300.1.p	Chr7	3624533	3625987	83.5	1.47e-145	412
		Solyc02g093250	Brasy7G045300.1.p	Chr7	3624533	3625987	83.8	5.15e-146	414
		Solyc02g093270	Brasy7G045300.1.p	Chr7	3624533	3625987	83.8	5.25e-146	415
Brachypodium distachyon	Gramineae	Solyc02g092820	Bradi2g50840.1.p	Bd2	50357338	50361105	72.3	2.51e-312	864
		Solyc02g093180	Bradi3g13527.4.p	Bd3	12089645	12091513	41.6	2.78e-101	316
		Solyc02g093230	Bradi1g48370.2.p	Bd1	47171325	47173619	83.9	4.1e-145	412
		Solyc02g093250	Bradi1g48370.2.p	Bd1	47171325	47173619	84.3	1.43e-145	413
		Solyc02g093270	Bradi1g48370.2.p	Bd1	47171325	47173619	80.5	5.1e-146	415
Chasmanthium laxum	Gramineae	Solyc02g092820	Chala.01G230000.1.p	Chr01	68618010	68620930	72.4	0	880
		Solyc02g093180	Chala.05G015300.1.p	Chr05	2239821	2241679	40.6	4.51e-105	326
		Solyc02g093230	Chala.02G049500.1.p	Chr02	5689251	5691110	80.5	6.42e-143	406
		Solyc02g093250	Chala.02G049500.1.p	Chr02	5689251	5691110	80.5	3.18e-143	407
		Solyc02g093270	Chala.02G049500.1.p	Chr02	5689251	5691110	80.9	7.97e-144	410
Eleusine coracana	Gramineae	Solyc02g092820	ELECO.r07.1BG0084410.1	1B	63831708	63834815	71.3	9.28e-313	865
		Solyc02g093180	ELECO.r07.8BG0642510.1	8B	635141	636653	42	3.06e-104	325
		Solyc02g093230	ELECO.r07.6BG0462150.1	6B	3088498	3089705	82.6	4.45e-147	417
		Solyc02g093250	ELECO.r07.6AG0510040.1	6A	3087897	3089068	83.8	1.25e-147	418
		Solyc02g093270	ELECO.r07.6BG0462150.1	6B	3088498	3089705	83	7.87e-148	420
Miscanthus sinensis	Gramineae	Solyc02g092820	Misin02G299400.1.p	Chr02	97868586	97871022	68.6	1.79e-302	839
		Solyc02g093180	Misin13G005500.1.p	Chr13	1448060	1449879	40.7	8.26e-103	321
		Solyc02g093230	Misin19G056400.1.p	Chr19	12158499	12160049	81.7	1.98e-144	410
		Solyc02g093250	Misin19G056400.1.p	Chr19	12158499	12160049	81.7	9.83e-145	410
		Solyc02g093270	Misin19G056400.1.p	Chr19	12158499	12160049	81.2	1.73e-145	414
Panicum virgatum	Gramineae	Solyc02g092820	Pavir.5KG558407.1.p	Chr05K	49530629	49535065	71.6	6.07e-315	871
		Solyc02g093180	Pavir.6NG015113.1.p	Chr06N	1678181	1680187	41.9	1.86e-105	327
		Solyc02g093230	Pavir.4KG064500.1.p	Chr04K	5301353	5303354	81.7	1.4e-144	410
		Solyc02g093250	Pavir.4KG064500.1.p	Chr04K	5301353	5303354	81.7	6.92e-145	411
		Solyc02g093270	Pavir.4KG064500.1.p	Chr04K	5301353	5303354	82.2	1.73e-145	414
Paspalum vaginatum	Gramineae	Solyc02g092820	Pavag03G286500.1.p	Chr03	37894997	37899080	71.8	2.46e-313	867
		Solyc02g093180	Pavag07G014900.1.p	Chr07	1466570	1469128	40.6	2.59e-100	316
		Solyc02g093230	Pavag10G054800.1.p	Chr10	4415778	4417802	82.3	1.24e-142	405
		Solyc02g093250	Pavag10G054800.1.p	Chr10	4415778	4417802	82.3	8.74e-143	405
		Solyc02g093270	Pavag10G054800.1.p	Chr10	4415778	4417802	82.7	3.11e-143	408
Setaria italica	Gramineae	Solyc02g092820	Seita.5G329500.1.p	scaffold_5	37747498	37752648	72	3.24e-314	869
		Solyc02g093180	Seita.6G012500.1.p	scaffold_6	833181	834588	41.5	3.04e-104	324
		Solyc02g093230	Seita.6G197500.1.p	scaffold_6	31909835	31910911	59	3.53e-96	289
		Solyc02g093250	Seita.6G197500.1.p	scaffold_6	31909835	31910911	59	1.24e-96	290
		Solyc02g093270	Seita.6G197500.1.p	scaffold_6	31909835	31910911	55.2	2.4e-96	290
Setaria viridis	Gramineae	Solyc02g092820	Sevir.5G333300.1.p	Chr_05	37273103	37278281	72	3.24e-314	869
		Solyc02g093180	Sevir.6G010500.1.p	Chr_06	721158	726894	41.5	8.48e-101	316
		Solyc02g093230	Sevir.4G059400.1.p	Chr_04	4561961	4564298	82.2	2.64e-144	410
		Solyc02g093250	Sevir.4G059400.1.p	Chr_04	4561961	4564298	82.2	1.31e-144	410
		Solyc02g093270	Sevir.4G059400.1.p	Chr_04	4561961	4564298	82.6	3.28e-145	413
Sorghum bicolor	Gramineae	Solyc02g092820	Sobic.003G306500.1.p	Chr03	63587721	63591672	71.6	1.37e-316	875
		Solyc02g093180	Sobic.007G013000.1.p	Chr07	1169561	1172516	42.9	2.93e-106	329
		Solyc02g093230	Sobic.010G052200.1.p	Chr10	4071577	4073478	81.7	4.61e-144	409
		Solyc02g093250	Sobic.010G052200.1.p	Chr10	4071577	4073478	81.7	2.29e-144	410
		Solyc02g093270	Sobic.010G052200.1.p	Chr10	4071577	4073478	82.2	5.73e-145	412
Urochloa fusca	Gramineae	Solyc02g092820	Urofu.5G150700.1.p	Chr05	8425165	8428759	71.3	2.33e-313	867
		Solyc02g093180	Urofu.9G026500.1.p	Chr09	1329247	1331042	37.6	1.52e-88	284
		Solyc02g093230	Urofu.4G254300.1.p	Chr04	25582329	25584232	82.2	2.89e-145	412
		Solyc02g093250	Urofu.4G254300.1.p	Chr04	25582329	25584232	82.2	1.43e-145	413
		Solyc02g093270	Urofu.4G254300.1.p	Chr04	25582329	25584232	83	3.59e-146	416
Zea mays	Gramineae	Solyc02g092820	Zm00001d043350_P001	Chr03	197409840	197413465	71.1	1.13e-313	867
		Solyc02g093180	Zm00001d049704_P001	Chr04	40666842	40668285	41.1	2.44e-100	314
		Solyc02g093230	Zm00001d036293_P001	Chr06	82193274	82194914	81.3	8.35e-144	408
		Solyc02g093250	Zm00001d036293_P001	Chr06	82193274	82194914	81.3	4.14e-144	409
		Solyc02g093270	Zm00001d036293_P001	Chr06	82193274	82194914	81.7	1.04e-144	412
Panicum hallii HAL	Gramineae	Solyc02g092820	PhHAL.5G147500.1.p	Chr05	8309680	8313706	71.9	1.43e-315	872
		Solyc02g093180	PhHAL.6G011200.1.p	Chr06	867936	869723	41.6	1.29e-103	322
		Solyc02g093230	PhHAL.4G327000.1.p	Chr04	47960637	47962991	81.3	2.64e-144	410
		Solyc02g093250	PhHAL.4G327000.1.p	Chr04	47960637	47962991	81.3	1.31e-144	410
		Solyc02g093270	PhHAL.4G327000.1.p	Chr04	47960637	47962991	81.7	3.28e-145	413
Panicum hallii	Gramineae	Solyc02g092820	Pahal.5G147500.1.p	Chr05	8854298	8858006	72.1	2.47e-316	874
		Solyc02g093180	Pahal.6G010100.1.p	Chr06	922599	924457	41.8	4.07e-105	326
		Solyc02g093230	Pahal.4G314400.1.p	Chr04	49810492	49812905	81.3	2.64e-144	410
		Solyc02g093250	Pahal.4G314400.1.p	Chr04	49810492	49812905	81.3	1.31e-144	410
		Solyc02g093270	Pahal.4G314400.1.p	Chr04	49810492	49812905	81.7	3.28e-145	413

## Sheet: Table  S7
Table S7. Primers used in this study.
Gene locus number	Primer name	Sequence (5'-3')	Purpose
	attB1	AAAAAGCAGGCTTA	Gateway adaptor sequence
	attB2	AGAAAGCTGGGTA
	JL56	TCGCGTTAACGCTAGCATGGATCTC	Gateway vector positive test
	JL57	GTAACATCAGAGATTTTGAGACAC
	Ojb379	GGGCTGGCAAGCCACGTTTGGTG	Protein expression vector positive test
	Ojb380	CCGGGAGCTGCATGTGTCAGAGG
	Ojx487	CGCAAGACCCTTCCTCTATATAAG	Overexpression vector positive test
	Ojx488	TAAAACGACGGCCAGTGAATTCCC
	pTX41-F	AGCGGATAACAATTTCACACAGGA	CRISPR vector positive test
	pTX41-R	GCAGGCATGCAAGCTTATTGG
Solyc05g053330	SlMYB78-F	AAAAAGCAGGCTTAATGGATTATCATGGTCAGAAAATTG	Gateway Vector construction
Solyc05g053330	SlMYB78-R	AGAAAGCTGGGTATCACATGTCATTGTTCAATTGTTG
Solyc02g092820	SlPBS3-F	AAAAAGCAGGCTTAATGGCTATTGTTTCTGGTCTTTCATC
Solyc02g092820	SlPBS3-R	AGAAAGCTGGGTATCAACGTCGTCGTTCTGGAGTC
Solyc02g093180	SlEPS1-F	AAAAAGCAGGCTTAATGACAAAACTTCGAGTAGTATCAG
Solyc02g093180	SlEPS1-R	AGAAAGCTGGGTATTAAGCGATTTCAATTTTTACTGAC
Solyc02g093230	SlCCoAOMT2-F	AAAAAGCAGGCTTAATGATGAGCAATGGAGAAAACAG
Solyc02g093230	SlCCoAOMT2-R	AGAAAGCTGGGTATTAACTGATGCGGCGACAC
Solyc02g093250	SlCCoAOMT3-F	AAAAAGCAGGCTTAATGGCAAGCAATGGAGAAAATG
Solyc02g093250	SlCCoAOMT3-R	AGAAAGCTGGGTATTAACTGATACGACGGCAAAGGG
Solyc02g093270	SlCCoAOMT4-F	AAAAAGCAGGCTTAATGGCAACCAACGGAGAAAATG
Solyc02g093270	SlCCoAOMT4-R	AGAAAGCTGGGTATTAACTGATGCGACGGCAAAGAG
Solyc06g071030	SlICS1-F	AAAAAGCAGGCTTAATGGCTGTAGGTGTAAGGCACTG
Solyc06g071030	SlICS1-R	AGAAAGCTGGGTACTAAATACGATGCGGCAGGC
AT5G67160	AtEPS1-F	AAAAAGCAGGCTTAATGGAAGAAGAATTGGTGGTAATCTC
AT5G67160	AtEPS1-R	AGAAAGCTGGGTATCATACAATGCTTACATATTCGTTAAATTC
AT1G74710	AtICS1-F	AAAAAGCAGGCTTAATGGCTTCACTTCAATTTTCTTC
AT1G74710	AtICS1-R	AGAAAGCTGGGTATTATTGTGAGAACCCCTTATCCC
AT5G13320	AtPBS3-F	AAAAAGCAGGCTTAATGAAGCCAATCTTCGATATCAAC
AT5G13320	AtPBS3-R	AGAAAGCTGGGTATCAAATACTGAAGAATTTGGCTACC
Solyc09g091570	SlUBI-qPCR-F	GCCAAAGAAGATCAAGCACA	qRT-PCR primer for gene expression
Solyc09g091570	SlUBI-qPCR-R	TCAGCATTAGGGCACTCCTT
Solyc05g053330	SlMYB78-q-F	GCATTCTCGATGGGGCAATC
Solyc05g053330	SlMYB78-q-R	TGCTTTTGTACCCGAGTTCG
Solyc02g092820	SlPBS3-q-F	CACACCGCGATTGAAAATGC
Solyc02g092820	SlPBS3-q-R	AACGTAATGCCCCGGAATTG
Solyc02g093180	SlEPS1-q-F	AGCTTGATTGCTAGCAGCTC
Solyc02g093180	SlEPS1-q-R	TTCCCGTCATGTTTGTTGCC
Solyc02g093230	SlCCoAOMT2-q-F	AGTCTCTTGCAAAGCGATGC
Solyc02g093230	SlCCoAOMT2-q-R	AGGTTCCAAGGGTGTTTTGC
Solyc02g093250	SlCCoAOMT3-q-F	TGCAAAACACCCTTGGAACC
Solyc02g093250	SlCCoAOMT3-q-R	TCAGGAAGAGCCATAGCAGTTG
Solyc02g093270	SlCCoAOMT4-q-F	AAAGCAATGGCAACCAACGG
Solyc02g093270	SlCCoAOMT4-q-R	TCATGGCTTCAGGCTCTCTTG
Solyc06g071280	SlEDS1-q-F	TTGCCGCACAAGACCAAATG
Solyc06g071280	SlEDS1-q-R	GAAGTAACGAGCCCAGTTTTCG
Solyc07g040690	SlNPR1-q-F	TTTTGATGCCGTGGTCAGTG
Solyc07g040690	SlNPR1-q-R	TGCAAGCACTCATTGTCCAC
Solyc01g106620	SlPR1-q-F	TAACGCTCACAATGCAGCTC
Solyc01g106620	SlPR1-q-R	GCGTAATTTTGGGCAAAGGC
Solyc09g007010	SlPR2-q-F	GTGTCCGAGAGGCCAGACTA
Solyc09g007010	SlPR2-q-R	ATTGTTGCAACGAGCCCGA
Solyc02g093180	SlEPS1-pro-F	AAAAAGCAGGCTTACAAGGTGATAAGAACTTTCAAGATAAC	Primers used for yeast one hybrid assay
Solyc02g093180	SlEPS1-pro-R	AGAAAGCTGGGTACTTTGAATATTTGTTGCAAAAGC
Solyc02g093230	SlCCoAOMT2-pro-F	AAAAAGCAGGCTTAGACCAGGCGGCATCAATTTAG
Solyc02g093230	SlCCoAOMT2-pro-R	AGAAAGCTGGGTAAGAGAAATGAGGAGTTTGGT
Solyc02g093250	SlCCoAOMT3-pro-F	AAAAAGCAGGCTTAATCTTTGCATGATCCTATGAATCTTTAG
Solyc02g093250	SlCCoAOMT3-pro-R	AGAAAGCTGGGTAGGTGACAATAATTGGAAGTTGG
Solyc02g093270	SlCCoAOMT4-pro-F	AAAAAGCAGGCTTAAATCGATGATGCGGCCAATT
Solyc02g093270	SlCCoAOMT4-pro-R	AGAAAGCTGGGTAACAAGAGAGTGGTTGGGTGAA
Solyc02g093180	SlEPS1-Cas9-F	ATATATGGTCTCGTTTGTGACTTGCACAGCCAACAAGTTTTAGAGCTAGAAATAGC	CRISPR vector construction
Solyc02g093180	SlEPS1-Cas9-R	ATTATTGGTCTCGAAACCTTCTCGCGGGTCGACTTACCAAACTACACTGTTAGATTC
Solyc02g093270	SlCCoAOMT4-Cas9-F	ATATATGGTCTCGTTTGGATTACTGCAAAACACCCTGTTTTAGAGCTAGAAATAGC
Solyc02g093270	SlCCoAOMT4-Cas9-R	ATTATTGGTCTCGAAACTCATCAGCAGAGGTGGTCACCAAACTACACTGTTAGATTC
Solyc05g053330	SlMYB78-RNAi-F	AAAAAGCAGGCTTACGAACTCGGGTACAAAAGCA	RNAi vector construction
Solyc05g053330	SlMYB78-RNAi-R	AGAAAGCTGGGTACGATGACGTTGAAGTTGCTG
Solyc11g005330	SlActin2-ChIP-F	CCAGTCCAGATACCTAGTCAGC	qRT-PCR primer for ChIP
Solyc11g005330	SlActin2-ChIP-R	CGAGAAGTACGTGATGCAGTGT
Solyc02g093180	SlEPS1-ChIP-pro-F	AAGAAACATGAGGTGTGGTGGAA
Solyc02g093180	SlEPS1-ChIP-pro-R	TTATTCCTCACCCACCCCTTTCA
Solyc02g093230	SlCoAOMT2-ChIP-pro-F	CCATGTCCATTATTTGTAAGACAACAAC
Solyc02g093230	SlCoAOMT2-ChIP-pro-R	AGCGCTCTACGATTAGTAACTCTG
Solyc02g093250	SlCoAOMT3-ChIP-pro-F	CCACAAATTAAGCTGTTTTACTAAC
Solyc02g093250	SlCoAOMT3-ChIP-pro-R	CTTAAATGTGTTGAGCCGTGAT
Solyc02g093270	SlCoAOMT4-ChIP-pro-F	CAAGATGGAGTTACACTGCATTAT
Solyc02g093270	SlCoAOMT4-ChIP-pro-R	TTTCAGTATGGCCTTTCTTTGACAA
Solyc02g093180	SlEPS1-ChIP-intron-F	GGAGTATGCAACTATGAAGGTGAA
Solyc02g093180	SlEPS1-ChIP-intron-R	GAAACACCTGGTGAGACACAATATA
Solyc02g093230	SlCoAOMT2-ChIP-intron-F	CCTGTGTTGATCTTAATAAATTGTTTGA
Solyc02g093230	SlCoAOMT2-ChIP-intron-R	CGAATTGGATGAAGTAATTAGTGAGA
Solyc02g093250	SlCoAOMT3-ChIP-intron-F	CCTAAGACTAATCTACATCAGAAACAA
Solyc02g093250	SlCoAOMT3-ChIP-intron-R	GTGGGGTTTAATTTGGTTACCTGA
Solyc02g093270	SlCoAOMT4-ChIP-intron-F	GAACGTCGTGTTGATCTTAATAAATTG
Solyc02g093270	SlCoAOMT4-ChIP-intron-R	GGATGAGGTAATTAGTGAGAAAATGAG
Pro means promoter
